# Supplementary material for: 2-Bromo-1-phenyl­ethanone
Source: Acta Crystallogr Sect E Struct Rep Online. 2011 Apr 22;67(Pt 5):o1207. doi: 10.1107/S1600536811014644 (PMC3089288; doi:10.1107/S1600536811014644)
Supplement: Supplementary file 1 [file e-67-o1207-sup1.cif]

##############################################################################
#                                                                            #
# This CIF contains the data in a paper accepted for publication in          #
# Acta Crystallographica Section E. It conforms to the requirements of       #
# Notes for Authors for Acta Crystallographica Section E, and has been       #
# peer reviewed under the auspices of the IUCr Commission on Journals.       #
#                                                                            #
# Full details of the Crystallographic Information File format               #
# are given in the paper "The Crystallographic Information File (CIF):       #
# a New Standard Archive File for Crystallography" by S. R. Hall, F. H.      #
# Allen and I. D. Brown [Acta Cryst. (1991), A47, 655-685].                  #
#                                                                            #
# The current version of the core CIF dictionary is obtainable from          #
# ftp://ftp.iucr.org/pub/cif_core.dic.                                       #
#                                                                            #
# Software is freely available for graphical display of the structure(s)     #
# in this CIF. For information consult the CIF software page                 #
# http://www.iucr.org/resources/cif/software.                                #
#                                                                            #
# This file may be used for bona fide research purposes within the           #
# scientific community so long as proper attribution is given to the journal # 
# article from which it was obtained.                                        #
#                                                                            #
##############################################################################
data_I
_audit_creation_method     SHELXL97
_chemical_name_systematic
;
2-Bromo-1-phenylethanone
;
_chemical_name_common
;
\a-Bromo-acetophenone
;
_chemical_formula_moiety     'C8 H7 Br O'
_chemical_formula_sum     'C8 H7 Br O'
_chemical_formula_iupac     'C8 H7 Br O'
_chemical_formula_weight     199.05
_chemical_melting_point     ?
_symmetry_cell_setting     orthorhombic
_symmetry_space_group_name_H-M     'P 21 21 21'
_symmetry_space_group_name_Hall     'P 2ac 2ab'
loop_
    _symmetry_equiv_pos_as_xyz
    'x, y, z'
    '-x+1/2, -y, z+1/2'
    'x+1/2, -y+1/2, -z'
    '-x, y+1/2, -z+1/2'
_cell_length_a     4.1459(2)
_cell_length_b     9.6731(5)
_cell_length_c     18.8178(9)
_cell_angle_alpha     90.00
_cell_angle_beta     90.00
_cell_angle_gamma     90.00
_cell_volume     754.66(6)
_cell_formula_units_Z     4
_cell_measurement_reflns_used     5571
_cell_measurement_theta_min     2.37
_cell_measurement_theta_max     28.20
_cell_measurement_temperature     200(2)
_exptl_crystal_description     platelet
_exptl_crystal_colour     colourless
_exptl_crystal_size_max     0.538
_exptl_crystal_size_mid     0.429
_exptl_crystal_size_min     0.092
_exptl_crystal_density_diffrn     1.752
_exptl_crystal_density_meas     ?
_exptl_crystal_density_method     'not measured'
_exptl_crystal_F_000     392
_exptl_absorpt_coefficient_mu     5.369
_exptl_absorpt_correction_type     multi-scan
_exptl_absorpt_process_details     '(SADABS; Bruker, 2010)'
_exptl_absorpt_correction_T_min     0.5883
_exptl_absorpt_correction_T_max     1.0000
_exptl_special_details
;
;
_diffrn_ambient_temperature     200(2)
_diffrn_radiation_type     MoK\a
_diffrn_radiation_wavelength     0.71073
_diffrn_radiation_source     'fine-focus sealed tube'
_diffrn_radiation_monochromator     graphite
_diffrn_measurement_device_type     'Bruker APEXII CCD'
_diffrn_measurement_device     ?
_diffrn_measurement_method     '\f and \w'
_diffrn_reflns_number     7436
_diffrn_reflns_av_R_equivalents     0.0373
_diffrn_reflns_av_sigmaI/netI     0.0365
_diffrn_reflns_theta_min     3.87
_diffrn_reflns_theta_max     28.27
_diffrn_reflns_theta_full     28.27
_diffrn_measured_fraction_theta_max     0.996
_diffrn_measured_fraction_theta_full     0.996
_diffrn_reflns_limit_h_min     -4
_diffrn_reflns_limit_h_max     5
_diffrn_reflns_limit_k_min     -12
_diffrn_reflns_limit_k_max     12
_diffrn_reflns_limit_l_min     -25
_diffrn_reflns_limit_l_max     24
_refine_special_details
;
;
_reflns_number_total     1867
_reflns_number_gt     1692
_reflns_threshold_expression     I>2\s(I)
_refine_ls_structure_factor_coef     Fsqd
_refine_ls_matrix_type     full
_refine_ls_R_factor_all     0.0332
_refine_ls_R_factor_gt     0.0289
_refine_ls_wR_factor_gt     0.0703
_refine_ls_wR_factor_ref     0.0721
_refine_ls_goodness_of_fit_ref     1.075
_refine_ls_restrained_S_all     1.075
_refine_ls_number_reflns     1867
_refine_ls_number_parameters     91
_refine_ls_number_restraints     0
_refine_ls_hydrogen_treatment     constr
_refine_ls_weighting_scheme     calc
_refine_ls_weighting_details
       'calc w = 1/[\s^2^(Fo^2^)+(0.0377P)^2^+0.0956P] where P=(Fo^2^+2Fc^2^)/3'
_atom_sites_solution_hydrogens     geom
_atom_sites_solution_primary     direct
_atom_sites_solution_secondary     difmap
_refine_ls_shift/su_max     0.000
_refine_ls_shift/su_mean     0.000
_refine_diff_density_max     0.416
_refine_diff_density_min     -0.657
_refine_ls_extinction_method     none
_refine_ls_extinction_coef     ?
_refine_ls_abs_structure_details     'Flack (1983), with 736 Friedel pairs'
_refine_ls_abs_structure_Flack     0.015(14)
loop_
    _atom_type_symbol
    _atom_type_description
    _atom_type_scat_dispersion_real
    _atom_type_scat_dispersion_imag
    _atom_type_scat_source
    'C' 'C' 0.0033 0.0016
                         'International Tables Vol C Tables 4.2.6.8 and 6.1.1.4'
    'H' 'H' 0.0000 0.0000
                         'International Tables Vol C Tables 4.2.6.8 and 6.1.1.4'
    'Br' 'Br' -0.2901 2.4595
                         'International Tables Vol C Tables 4.2.6.8 and 6.1.1.4'
    'O' 'O' 0.0106 0.0060
                         'International Tables Vol C Tables 4.2.6.8 and 6.1.1.4'
_computing_data_collection     'APEX2 (Bruker, 2010)'
_computing_cell_refinement     'SAINT (Bruker, 2010)'
_computing_data_reduction     'SAINT (Bruker, 2010)'
_computing_structure_solution     'SHELXS97 (Sheldrick, 2008)'
_computing_structure_refinement     'SHELXL97 (Sheldrick, 2008)'
_computing_molecular_graphics
;
ORTEP-3 (Farrugia, 1997) and Mercury (Macrae <i>et al.</i>,
2008)
;
_computing_publication_material
;
SHELXL97 (Sheldrick, 2008) and PLATON (Spek, 2009)
;
loop_
    _atom_site_type_symbol
    _atom_site_label
    _atom_site_fract_x
    _atom_site_fract_y
    _atom_site_fract_z
    _atom_site_U_iso_or_equiv
    _atom_site_adp_type
    _atom_site_calc_flag
    _atom_site_refinement_flags
    _atom_site_occupancy
    _atom_site_symmetry_multiplicity
    _atom_site_disorder_assembly
    _atom_site_disorder_group
    Br Br1 0.94179(9) 0.02569(3) 0.353315(15) 0.04357(12) Uani d . 1 1 . .
    O O1 0.7669(6) -0.1520(2) 0.22942(12) 0.0462(6) Uani d . 1 1 . .
    C C1 0.6825(7) -0.0344(3) 0.21549(14) 0.0288(5) Uani d . 1 1 . .
    C C2 0.7424(7) 0.0837(3) 0.26609(14) 0.0302(6) Uani d . 1 1 . .
    H H21 0.5345 0.1292 0.2771 0.036 Uiso calc R 1 1 . .
    H H22 0.8828 0.1527 0.2426 0.036 Uiso calc R 1 1 . .
    C C3 0.5113(6) -0.0030(2) 0.14809(12) 0.0269(5) Uani d . 1 1 . .
    C C4 0.4564(9) -0.1109(3) 0.10021(14) 0.0361(6) Uani d . 1 1 . .
    H H4 0.5303 -0.2014 0.1111 0.043 Uiso calc R 1 1 . .
    C C5 0.2955(9) -0.0866(3) 0.03729(16) 0.0416(7) Uani d . 1 1 . .
    H H5 0.2609 -0.1604 0.0049 0.050 Uiso calc R 1 1 . .
    C C6 0.1839(9) 0.0449(4) 0.02105(16) 0.0400(7) Uani d . 1 1 . .
    H H6 0.0712 0.0610 -0.0221 0.048 Uiso calc R 1 1 . .
    C C7 0.2374(8) 0.1525(3) 0.06797(14) 0.0355(7) Uani d . 1 1 . .
    H H7 0.1621 0.2426 0.0569 0.043 Uiso calc R 1 1 . .
    C C8 0.4002(7) 0.1294(3) 0.13102(14) 0.0303(6) Uani d . 1 1 . .
    H H8 0.4366 0.2039 0.1629 0.036 Uiso calc R 1 1 . .
loop_
    _atom_site_aniso_label
    _atom_site_aniso_U_11
    _atom_site_aniso_U_22
    _atom_site_aniso_U_33
    _atom_site_aniso_U_12
    _atom_site_aniso_U_13
    _atom_site_aniso_U_23
    Br1 0.04576(18) 0.04907(17) 0.03589(16) -0.00752(13) -0.01195(14)
                                                                     0.01138(12)
    O1 0.0662(17) 0.0267(9) 0.0455(12) 0.0095(11) -0.0047(13) 0.0036(8)
    C1 0.0309(13) 0.0263(11) 0.0293(13) 0.0013(11) 0.0051(11) 0.0042(10)
    C2 0.0328(15) 0.0308(12) 0.0270(12) -0.0025(12) -0.0040(12) 0.0023(11)
    C3 0.0288(13) 0.0273(12) 0.0246(11) -0.0022(8) 0.0046(12) 0.0001(9)
    C4 0.0474(17) 0.0269(11) 0.0341(14) -0.0029(13) 0.0083(15) -0.0029(9)
    C5 0.052(2) 0.0408(15) 0.0325(15) -0.0080(16) 0.0017(16) -0.0121(13)
    C6 0.0385(16) 0.0567(19) 0.0247(13) -0.0042(14) -0.0012(13) 0.0008(12)
    C7 0.0393(18) 0.0386(14) 0.0286(14) 0.0046(13) 0.0011(14) 0.0028(11)
    C8 0.0360(16) 0.0288(12) 0.0262(13) -0.0008(11) 0.0026(12) -0.0005(9)
_geom_special_details
;
;
loop_
    _geom_bond_atom_site_label_1
    _geom_bond_atom_site_label_2
    _geom_bond_site_symmetry_2
    _geom_bond_distance
    _geom_bond_publ_flag
    Br1 C2 . 1.922(3) ?
    O1 C1 . 1.219(3) ?
    C1 C3 . 1.485(4) ?
    C1 C2 . 1.508(4) ?
    C2 H21 . 0.9900 ?
    C2 H22 . 0.9900 ?
    C3 C4 . 1.397(3) ?
    C3 C8 . 1.399(3) ?
    C4 C5 . 1.379(4) ?
    C4 H4 . 0.9500 ?
    C5 C6 . 1.388(5) ?
    C5 H5 . 0.9500 ?
    C6 C7 . 1.382(4) ?
    C6 H6 . 0.9500 ?
    C7 C8 . 1.383(4) ?
    C7 H7 . 0.9500 ?
    C8 H8 . 0.9500 ?
loop_
    _geom_angle_atom_site_label_1
    _geom_angle_atom_site_label_2
    _geom_angle_atom_site_label_3
    _geom_angle_site_symmetry_1
    _geom_angle_site_symmetry_3
    _geom_angle
    _geom_angle_publ_flag
    O1 C1 C3 . . 120.8(2) ?
    O1 C1 C2 . . 121.6(3) ?
    C3 C1 C2 . . 117.6(2) ?
    C1 C2 Br1 . . 112.88(19) ?
    C1 C2 H21 . . 109.0 ?
    Br1 C2 H21 . . 109.0 ?
    C1 C2 H22 . . 109.0 ?
    Br1 C2 H22 . . 109.0 ?
    H21 C2 H22 . . 107.8 ?
    C4 C3 C8 . . 118.8(2) ?
    C4 C3 C1 . . 118.4(2) ?
    C8 C3 C1 . . 122.8(2) ?
    C5 C4 C3 . . 120.4(3) ?
    C5 C4 H4 . . 119.8 ?
    C3 C4 H4 . . 119.8 ?
    C4 C5 C6 . . 120.4(3) ?
    C4 C5 H5 . . 119.8 ?
    C6 C5 H5 . . 119.8 ?
    C7 C6 C5 . . 119.7(3) ?
    C7 C6 H6 . . 120.1 ?
    C5 C6 H6 . . 120.1 ?
    C6 C7 C8 . . 120.3(3) ?
    C6 C7 H7 . . 119.8 ?
    C8 C7 H7 . . 119.8 ?
    C7 C8 C3 . . 120.4(2) ?
    C7 C8 H8 . . 119.8 ?
    C3 C8 H8 . . 119.8 ?
loop_
    _geom_torsion_atom_site_label_1
    _geom_torsion_atom_site_label_2
    _geom_torsion_atom_site_label_3
    _geom_torsion_atom_site_label_4
    _geom_torsion_site_symmetry_1
    _geom_torsion_site_symmetry_2
    _geom_torsion_site_symmetry_3
    _geom_torsion_site_symmetry_4
    _geom_torsion
    _geom_torsion_publ_flag
    O1 C1 C2 Br1 . . . . -2.6(4) ?
    C3 C1 C2 Br1 . . . . 176.40(19) ?
    O1 C1 C3 C4 . . . . -1.6(4) ?
    C2 C1 C3 C4 . . . . 179.4(3) ?
    O1 C1 C3 C8 . . . . 177.7(3) ?
    C2 C1 C3 C8 . . . . -1.3(4) ?
    C8 C3 C4 C5 . . . . 0.0(4) ?
    C1 C3 C4 C5 . . . . 179.4(3) ?
    C3 C4 C5 C6 . . . . -0.5(5) ?
    C4 C5 C6 C7 . . . . 0.7(5) ?
    C5 C6 C7 C8 . . . . -0.3(5) ?
    C6 C7 C8 C3 . . . . -0.2(4) ?
    C4 C3 C8 C7 . . . . 0.3(4) ?
    C1 C3 C8 C7 . . . . -179.0(3) ?
loop_
    _geom_hbond_atom_site_label_D
    _geom_hbond_atom_site_label_H
    _geom_hbond_atom_site_label_A
    _geom_hbond_site_symmetry_A
    _geom_hbond_distance_DH
    _geom_hbond_distance_HA
    _geom_hbond_distance_DA
    _geom_hbond_angle_DHA
    C2 H21 O1 4_655 0.99 2.46 3.317(4) 145
    C2 H22 O1 4_755 0.99 2.44 3.268(4) 141
    C8 H8 O1 4_655 0.95 2.60 3.442(3) 148
data_global
_journal_date_recd_electronic     2011-04-05
_journal_date_accepted     2011-04-19
_journal_name_full     'Acta Crystallographica, Section E'
_journal_year     2011
_journal_volume     67
_journal_issue      5
_journal_page_first     o1207
_journal_page_last     o1207
_journal_paper_category     QO
_journal_coeditor_code     FY2008
_publ_contact_author_name     'Dr Richard Betz'
_publ_contact_author_address
;
Department of Chemistry
Nelson Mandela Metropolitan University
Summerstrand Campus (South)
University Way
Summerstrand
PO Box 77000
Port Elizabeth
6031
South Africa
;
_publ_contact_author_email     richard.betz@webmail.co.za
_publ_contact_author_fax     '+27-41-504-4236'
_publ_contact_author_phone     '+27-41-504-4285'
_publ_section_title
;
2-Bromo-1-phenylethanone
;
loop_
    _publ_author_name
    _publ_author_address
    'Betz, Richard'
;
Nelson Mandela Metropolitan University
Summerstrand Campus
Department of Chemistry
University Way
Summerstrand
PO Box 77000
Port Elizabeth 6031
South Africa
;
    'McCleland, Cedric'
;
Nelson Mandela Metropolitan University
Summerstrand Campus
Department of Chemistry
University Way
Summerstrand
PO Box 77000
Port Elizabeth 6031
South Africa
;
    'Marchand, Harold'
;
Nelson Mandela Metropolitan University
Summerstrand Campus
Department of Chemistry
University Way
Summerstrand
PO Box 77000
Port Elizabeth 6031
South Africa
;
