# Supplementary material for: 2-Bromo-1-phenyl­ethanone
Source: Acta Crystallogr Sect E Struct Rep Online. 2011 Apr 22;67(Pt 5):o1207. doi: 10.1107/S1600536811014644 (PMC3089288; doi:10.1107/S1600536811014644)
Supplement: Supplementary file 3 [file e-67-o1207-Isup3.hkl]

# 
# h,k,l, Fc-squared, Fo-squared, sigma(Fo-squared) and status flag 
# 
data_I
_shelx_title ' ba098_c in P2(1)2(1)2(1)' 
_shelx_refln_list_code          4 
_shelx_F_calc_maximum      128.42 
_exptl_crystal_F_000       392.00 
_reflns_d_resolution_high  0.7504 
 
loop_ 
 _symmetry_equiv_pos_as_xyz 
 'x, y, z' 
 '-x+1/2, -y, z+1/2' 
 'x+1/2, -y+1/2, -z' 
 '-x, y+1/2, -z+1/2' 
 
_cell_length_a     4.1459 
_cell_length_b     9.6731 
_cell_length_c    18.8178 
_cell_angle_alpha  90.000 
_cell_angle_beta   90.000 
_cell_angle_gamma  90.000 
 
_shelx_F_squared_multiplier     1.000 
 
loop_ 
 _refln_index_h 
 _refln_index_k 
 _refln_index_l 
 _refln_F_squared_calc 
 _refln_F_squared_meas 
 _refln_F_squared_sigma 
 _refln_observed_status 
   2   0   0      950.75      907.04     40.33 o 
   4   0   0      246.05      241.88     16.26 o 
   1   1   0     1273.98     1227.03     26.82 o 
   2   1   0       46.71       39.60      1.75 o 
   3   1   0     1522.97     1479.55     33.32 o 
   4   1   0       80.25       79.68      6.82 o 
   5   1   0      278.40      282.88     13.49 o 
   1   2   0     1866.26     1895.27     38.77 o 
   2   2   0     2953.09     2952.32     64.40 o 
   3   2   0       11.01       10.29      1.78 o 
   4   2   0       56.82       55.78      5.69 o 
   5   2   0        7.09        8.89      4.98 o 
   1   3   0     1165.39     1168.95     22.53 o 
   2   3   0      328.87      323.50      8.10 o 
   3   3   0     1847.61     1803.21     40.49 o 
   4   3   0      256.81      255.21     12.70 o 
   5   3   0      220.71      225.52     12.80 o 
   0   4   0     1290.11     1303.64     37.68 o 
   1   4   0     3705.21     3796.83     73.00 o 
   2   4   0     2827.22     2972.38     69.87 o 
   3   4   0        2.45        7.40      2.30 o 
   4   4   0        8.74        3.99      6.12 o 
   5   4   0        0.68        0.90      5.61 o 
   1   5   0      545.59      606.48     14.63 o 
   2   5   0      681.40      679.08     16.42 o 
   3   5   0      861.01      825.30     20.03 o 
   4   5   0      222.64      204.25     17.39 o 
   5   5   0       73.86       78.10      8.14 o 
   0   6   0     2132.57     2221.77     74.10 o 
   1   6   0     2717.96     2836.09     66.80 o 
   2   6   0      547.90      560.62     13.83 o 
   3   6   0        2.05        7.40      3.39 o 
   4   6   0       43.15       33.05      6.02 o 
   1   7   0       56.37       57.62      3.68 o 
   2   7   0      833.34      841.85     22.31 o 
   3   7   0       59.24       57.29      4.38 o 
   4   7   0      194.07      194.32     11.95 o 
   0   8   0      446.81      475.05     20.72 o 
   1   8   0     1131.66     1166.12     34.22 o 
   2   8   0      378.67      377.31     12.22 o 
   3   8   0       27.69       29.07      4.87 o 
   4   8   0       16.03       11.84      7.06 o 
   1   9   0       16.70       12.63      3.74 o 
   2   9   0      464.45      483.87     15.42 o 
   3   9   0        4.48        4.26      4.98 o 
   0  10   0       16.87       16.74      5.63 o 
   1  10   0      516.11      541.07     15.27 o 
   2  10   0      129.38      120.73      6.79 o 
   3  10   0       48.34       38.86      7.38 o 
   1  11   0        4.59        2.92      4.13 o 
   2  11   0      124.08      121.42      8.36 o 
   0  12   0        9.40        8.11      7.08 o 
   1  12   0      241.18      253.82      9.41 o 
   2  12   0       18.88       11.46      6.33 o 
   1   0   1     1828.55     1703.97     53.42 o 
   2   0   1      973.06      912.66     23.71 o 
   3   0   1      288.97      311.55      8.93 o 
   4   0   1      198.01      183.60      7.94 o 
   5   0   1       32.51       28.85      4.93 o 
  -5   1   1       13.56       12.00      4.91 o 
  -4   1   1      881.81      852.16     28.94 o 
  -3   1   1      499.88      532.71     12.34 o 
  -2   1   1     1960.33     1835.91     40.94 o 
  -1   1   1     7648.26     7499.38    160.18 o 
   1   1   1     8152.07     7951.86    167.61 o 
   2   1   1     1872.40     1789.05     42.50 o 
   3   1   1      503.53      516.92     13.35 o 
   4   1   1      865.08      847.64     35.53 o 
   5   1   1       14.56       19.68      4.98 o 
  -5   2   1       49.29       45.84      5.61 o 
  -4   2   1      253.14      235.55      9.50 o 
  -3   2   1      454.53      453.58     10.49 o 
  -2   2   1     1468.40     1443.72     28.56 o 
  -1   2   1     3694.75     3658.54     74.08 o 
   0   2   1      718.75      652.72     17.67 o 
   1   2   1     4134.86     4079.66     78.52 o 
   2   2   1     1474.31     1461.45     34.20 o 
   3   2   1      431.66      416.06     11.40 o 
   4   2   1      243.00      220.71     11.27 o 
   5   2   1       56.94       55.89      6.35 o 
  -5   3   1       66.38       74.41      7.23 o 
  -4   3   1      453.13      447.08     19.90 o 
  -3   3   1      396.51      407.84     11.73 o 
  -2   3   1      555.16      552.34     12.57 o 
  -1   3   1     1921.59     1946.41     39.21 o 
   0   3   1     1636.96     1706.76     34.79 o 
   1   3   1     1874.64     1899.60     39.20 o 
   2   3   1      470.40      454.86     11.86 o 
   3   3   1      441.63      411.29     12.05 o 
   4   3   1      421.52      417.04     25.12 o 
   5   3   1       77.48       88.49      8.14 o 
  -5   4   1       27.55       26.47      5.86 o 
  -4   4   1      174.80      165.10     10.06 o 
  -3   4   1      517.99      516.26     12.38 o 
  -2   4   1     1320.81     1377.04     30.68 o 
  -1   4   1     2564.56     2558.15     51.15 o 
   0   4   1     2193.79     2301.75     46.89 o 
   1   4   1     2474.37     2467.46     48.22 o 
   2   4   1     1132.18     1198.37     30.32 o 
   3   4   1      526.56      516.57     12.24 o 
   4   4   1      199.61      189.15     10.80 o 
   5   4   1       42.20       47.25      6.08 o 
  -5   5   1       90.10       99.26     10.15 o 
  -4   5   1      137.12      124.49     14.90 o 
  -3   5   1      322.37      333.67      9.44 o 
  -2   5   1      313.22      310.20      7.75 o 
  -1   5   1     1584.35     1661.52     36.63 o 
   0   5   1     1433.93     1515.10     30.99 o 
   1   5   1     1391.59     1434.29     33.46 o 
   2   5   1      285.05      276.64      7.62 o 
   3   5   1      384.50      383.82      9.07 o 
   4   5   1      128.07      121.92      9.40 o 
   5   5   1       95.37      110.00      9.09 o 
  -4   6   1       34.09       29.10      6.07 o 
  -3   6   1      266.72      261.99      9.61 o 
  -2   6   1      643.97      666.17     15.90 o 
  -1   6   1      689.71      699.84     17.40 o 
   0   6   1     1380.18     1407.80     33.36 o 
   1   6   1      738.48      745.96     17.44 o 
   2   6   1      617.34      633.55     15.81 o 
   3   6   1      296.51      298.87      9.77 o 
   4   6   1       43.46       39.19      6.38 o 
  -4   7   1       28.46       27.15      6.41 o 
  -3   7   1      568.34      557.54     20.32 o 
  -2   7   1      394.82      403.27     11.59 o 
  -1   7   1      257.35      278.11     22.38 o 
   0   7   1      376.97      385.64     12.00 o 
   1   7   1      364.19      377.08      9.39 o 
   2   7   1      413.43      420.98     11.55 o 
   3   7   1      583.62      580.42     17.71 o 
   4   7   1       35.79       29.81      6.55 o 
  -4   8   1        6.14        7.74      6.66 o 
  -3   8   1       77.81       83.48      7.04 o 
  -2   8   1      717.35      704.98     22.04 o 
  -1   8   1      377.42      400.74     14.01 o 
   0   8   1      418.00      430.55     13.55 o 
   1   8   1      462.23      486.79     12.61 o 
   2   8   1      765.13      758.39     22.08 o 
   3   8   1       99.87       98.78      6.79 o 
   4   8   1        3.33        1.69      6.92 o 
  -3   9   1      291.68      280.89     11.97 o 
  -2   9   1      222.80      230.80      9.08 o 
  -1   9   1      117.16      118.21      9.50 o 
   0   9   1      132.17      130.85      6.29 o 
   1   9   1      169.86      171.42      6.37 o 
   2   9   1      240.42      248.86      9.09 o 
   3   9   1      294.36      286.08     15.10 o 
  -3  10   1       50.68       50.25      7.51 o 
  -2  10   1      216.00      211.63     10.48 o 
  -1  10   1       81.47       83.84      5.92 o 
   0  10   1      250.30      257.42      9.57 o 
   1  10   1       93.74       95.20      5.54 o 
   2  10   1      233.86      224.39      8.99 o 
   3  10   1       62.23       63.21      8.11 o 
  -2  11   1       70.00       63.73      6.28 o 
  -1  11   1       24.34       27.94      4.93 o 
   0  11   1      201.10      219.05      9.28 o 
   1  11   1       30.76       33.02      4.35 o 
   2  11   1       69.07       67.86      6.44 o 
  -2  12   1       22.86       18.66      6.07 o 
  -1  12   1        3.16        2.90      4.60 o 
   0  12   1       75.50       75.29      6.12 o 
   1  12   1        7.35        3.94      4.69 o 
   2  12   1       25.61       23.26      6.47 o 
   1   0   2     5039.48     4339.31    142.97 o 
   2   0   2      135.61      120.52      5.23 o 
   3   0   2     2424.50     2423.32     57.02 o 
   4   0   2       32.97       31.59      3.62 o 
   5   0   2      329.51      335.92     15.40 o 
  -5   1   2       57.13       51.54      6.24 o 
  -4   1   2        1.19        0.14      3.25 o 
  -3   1   2       16.81       14.74      1.94 o 
  -2   1   2     2796.42     2749.31     53.80 o 
  -1   1   2     7763.76     7698.53    164.92 o 
   1   1   2     8191.39     8156.55    171.76 o 
   2   1   2     2613.59     2582.46     58.27 o 
   3   1   2        5.86        6.27      1.55 o 
   4   1   2        0.98        0.01      3.37 o 
   5   1   2       63.79       62.57      6.21 o 
  -5   2   2      210.62      216.47     11.46 o 
  -4   2   2       82.99       81.84      5.64 o 
  -3   2   2     1576.09     1430.92     43.69 o 
  -2   2   2      524.30      518.32     10.88 o 
  -1   2   2     1160.71     1207.04     21.21 o 
   0   2   2     1028.79     1068.11     21.90 o 
   1   2   2      985.02     1045.12     24.87 o 
   2   2   2      500.98      490.82     11.41 o 
   3   2   2     1672.78     1605.39     41.47 o 
   4   2   2       71.18       69.23      6.14 o 
   5   2   2      188.07      195.78     10.45 o 
  -5   3   2       34.92       37.08      5.71 o 
  -4   3   2        1.17        2.48      3.68 o 
  -3   3   2      280.62      277.18      7.35 o 
  -2   3   2     1774.98     1779.40     37.80 o 
  -1   3   2     1125.98     1143.90     21.65 o 
   0   3   2    11588.87    11990.23    244.02 o 
   1   3   2      956.26      970.00     21.62 o 
   2   3   2     1555.10     1543.26     40.38 o 
   3   3   2      301.00      287.21     10.48 o 
   4   3   2        5.41        7.49      4.55 o 
   5   3   2       48.86       56.35      6.26 o 
  -5   4   2       64.98       68.77      7.34 o 
  -4   4   2      269.71      267.58     13.61 o 
  -3   4   2      531.84      508.81     11.55 o 
  -2   4   2     1197.30     1196.98     27.96 o 
  -1   4   2       70.85       58.25      2.03 o 
   0   4   2      295.24      321.73      6.87 o 
   2   4   2     1133.82     1152.55     27.82 o 
   3   4   2      563.45      535.23     15.08 o 
   4   4   2      272.84      283.00     13.89 o 
   5   4   2       59.74       69.87      7.41 o 
  -5   5   2        8.69        7.29      6.28 o 
  -4   5   2        1.88       -0.87      6.44 o 
  -3   5   2      267.99      268.78      9.64 o 
  -2   5   2     1087.43     1105.74     25.08 o 
  -1   5   2     1635.41     1642.84     34.33 o 
   0   5   2     2678.33     2852.92     58.12 o 
   1   5   2     1503.20     1489.85     34.21 o 
   2   5   2      968.54      982.18     24.71 o 
   3   5   2      268.10      284.61      7.31 o 
   4   5   2        4.59        4.22      5.72 o 
   5   5   2       12.61       17.91      5.97 o 
  -4   6   2      278.01      266.33     14.24 o 
  -3   6   2      175.45      170.70      7.01 o 
  -2   6   2      764.01      775.26     18.70 o 
  -1   6   2      246.01      241.75      6.83 o 
   0   6   2      571.15      598.34     15.94 o 
   1   6   2      283.24      275.11      6.85 o 
   2   6   2      762.28      764.87     20.35 o 
   3   6   2      161.96      161.92      7.05 o 
   4   6   2      289.61      290.02     20.77 o 
  -4   7   2        0.17        1.29      6.11 o 
  -3   7   2      159.74      162.42      8.10 o 
  -2   7   2      241.98      245.41      7.38 o 
  -1   7   2     1596.66     1616.34     47.73 o 
   0   7   2       28.46       31.76      3.05 o 
   1   7   2     1632.67     1661.49     38.99 o 
   2   7   2      208.28      210.43      7.11 o 
   3   7   2      154.16      160.42      7.12 o 
   4   7   2        1.85        0.19      6.15 o 
  -4   8   2      141.48      147.04     11.61 o 
  -3   8   2       59.56       50.94      5.23 o 
  -2   8   2      305.23      308.26     10.28 o 
  -1   8   2      161.75      165.99      6.76 o 
   0   8   2       53.39       52.26      4.00 o 
   1   8   2      152.06      154.98      5.92 o 
   2   8   2      293.98      291.42     10.22 o 
   3   8   2       49.65       47.54      5.06 o 
   4   8   2      143.41      132.93     10.90 o 
  -3   9   2       56.78       52.71      5.80 o 
  -2   9   2       77.27       77.76      6.34 o 
  -1   9   2      929.51      943.24     26.57 o 
   0   9   2       12.06       12.47      3.70 o 
   1   9   2      819.94      842.02     23.65 o 
   2   9   2       52.07       52.12      4.51 o 
   3   9   2       73.97       70.01      7.52 o 
  -3  10   2        1.54        1.27      6.73 o 
  -2  10   2      101.89      105.57      7.66 o 
  -1  10   2       41.50       40.19      4.35 o 
   0  10   2        3.32        0.09      3.85 o 
   1  10   2       39.23       39.53      4.03 o 
   2  10   2       89.84       94.75      6.62 o 
   3  10   2        3.32       -1.99      7.41 o 
  -2  11   2       36.99       36.63      6.07 o 
  -1  11   2      177.19      174.54      7.88 o 
   0  11   2        7.29        3.07      4.67 o 
   1  11   2      165.81      166.41      7.40 o 
   2  11   2       32.50       34.73      6.10 o 
  -1  12   2       20.26       14.56      6.00 o 
   0  12   2        0.61       -1.27      5.09 o 
   1  12   2       18.86       16.45      4.74 o 
   2   0   3     1539.87     1355.22     28.93 o 
   3   0   3        5.21        3.28      2.03 o 
   4   0   3      746.91      739.40     25.53 o 
   5   0   3        0.34        2.10      4.37 o 
  -5   1   3        0.27        0.54      4.63 o 
  -4   1   3      134.07      128.69      6.95 o 
  -3   1   3      566.16      566.07     13.75 o 
  -2   1   3     1048.40     1019.42     20.50 o 
  -1   1   3    16491.31    15466.01    443.60 o 
   0   1   3      736.19      756.77     20.63 o 
   1   1   3    16380.20    15192.63    507.57 o 
   2   1   3      966.80      945.54     21.69 o 
   3   1   3      565.47      556.24     13.88 o 
   4   1   3      154.15      149.90      7.10 o 
   5   1   3        0.45        2.92      4.37 o 
  -5   2   3       22.98       26.28      5.17 o 
  -4   2   3      697.05      676.41     23.51 o 
  -3   2   3      187.06      186.18      5.22 o 
  -2   2   3     2051.50     2028.26     58.06 o 
  -1   2   3     2175.57     2213.95     41.12 o 
   0   2   3      629.48      686.01     12.98 o 
   1   2   3     1938.67     1973.47     43.70 o 
   2   2   3     2350.48     2267.02     47.17 o 
   3   2   3      146.54      148.75      5.44 o 
   4   2   3      722.11      689.53     24.08 o 
   5   2   3       26.00       32.52      4.82 o 
  -5   3   3       15.12       16.75      5.51 o 
  -4   3   3       14.17       12.19      3.92 o 
  -3   3   3      477.89      476.55     11.56 o 
  -2   3   3      595.69      603.19     13.73 o 
  -1   3   3     6592.09     6950.79    128.01 o 
   0   3   3     3022.31     3106.69     63.45 o 
   1   3   3     6586.45     6814.56    134.84 o 
   2   3   3      577.10      584.09     14.82 o 
   3   3   3      512.44      508.45     12.36 o 
   4   3   3       22.68       20.66      4.53 o 
   5   3   3        8.94       17.25      4.77 o 
  -5   4   3       63.50       73.22      7.84 o 
  -4   4   3      487.20      457.76     19.94 o 
  -3   4   3      377.03      383.02      8.55 o 
  -2   4   3     1820.86     1875.36     38.30 o 
  -1   4   3     1497.76     1597.64     33.44 o 
   0   4   3       21.84       34.71      1.71 o 
   1   4   3     1584.55     1677.11     33.46 o 
   2   4   3     1695.84     1735.27     43.99 o 
   3   4   3      327.44      335.29     11.11 o 
   4   4   3      554.31      541.19     27.38 o 
   5   4   3       62.10       75.85     17.39 o 
  -5   5   3       23.77       22.15      6.36 o 
  -4   5   3       24.01       19.19      5.55 o 
  -3   5   3      365.14      360.88     12.18 o 
  -2   5   3      641.11      653.67     16.68 o 
  -1   5   3     2516.95     2702.32     58.21 o 
   0   5   3     3597.28     3832.82     78.11 o 
   1   5   3     2462.79     2629.08     62.76 o 
   2   5   3      707.78      728.87     16.06 o 
   3   5   3      382.03      379.02     11.14 o 
   4   5   3       13.72       10.82      5.43 o 
   5   5   3       15.48       22.83      8.45 o 
  -4   6   3      137.54      125.40      9.53 o 
  -3   6   3      438.10      452.23     16.41 o 
  -2   6   3      377.17      405.18     10.07 o 
  -1   6   3      225.43      228.37      6.55 o 
   0   6   3      475.26      445.17     12.05 o 
   1   6   3      249.29      253.71      6.46 o 
   2   6   3      351.85      372.50     10.76 o 
   3   6   3      424.17      431.55     14.01 o 
   4   6   3      137.66      128.23      9.82 o 
  -4   7   3       21.94       22.85      6.63 o 
  -3   7   3      167.42      171.54      8.20 o 
  -2   7   3      302.23      308.17      8.33 o 
  -1   7   3      806.96      840.75     25.02 o 
   0   7   3     2969.61     3117.93     90.00 o 
   1   7   3      823.59      846.88     20.38 o 
   2   7   3      299.25      301.77      8.94 o 
   3   7   3      141.12      145.53      7.10 o 
   4   7   3       19.98       24.81      6.89 o 
  -4   8   3       31.56       32.62      7.39 o 
  -3   8   3      392.08      409.04     15.57 o 
  -2   8   3       26.27       26.13      3.35 o 
  -1   8   3      186.94      191.60      6.79 o 
   0   8   3     1698.90     1745.70     50.76 o 
   1   8   3      141.51      148.38      5.48 o 
   2   8   3       38.61       39.26      3.81 o 
   3   8   3      383.27      395.97     15.53 o 
   4   8   3       21.29       15.12      7.00 o 
  -3   9   3       96.20       93.53      7.44 o 
  -2   9   3      167.20      171.54      6.49 o 
  -1   9   3      155.16      157.54      6.91 o 
   0   9   3     1240.39     1263.36     37.13 o 
   1   9   3      152.72      150.79      6.03 o 
   2   9   3      141.17      141.80      7.04 o 
   3   9   3       68.50       64.99      7.72 o 
  -3  10   3      196.96      194.35     10.41 o 
  -2  10   3        1.06       -1.15      4.94 o 
  -1  10   3       96.94      102.51      6.13 o 
   0  10   3      206.48      207.23      8.31 o 
   1  10   3       79.08       88.44      5.75 o 
   2  10   3        0.38       -0.46      4.38 o 
   3  10   3      193.27      191.29     12.89 o 
  -2  11   3      131.10      132.11      8.94 o 
  -1  11   3       21.72       24.86      4.91 o 
   0  11   3      289.36      307.73     11.16 o 
   1  11   3       19.76       22.22      4.31 o 
   2  11   3      129.21      131.24      7.78 o 
  -1  12   3       17.10       17.33      6.04 o 
   0  12   3        5.77        4.18      4.67 o 
   1  12   3       18.54       15.76      5.16 o 
   0   0   4     4922.36     4020.19    116.29 o 
   1   0   4     1213.73     1104.14     37.68 o 
   2   0   4     9843.87     9626.22    188.89 o 
   3   0   4      979.90      965.63     24.65 o 
   4   0   4        5.30        2.66      3.14 o 
   5   0   4       56.01       54.10      5.81 o 
  -5   1   4      106.76      121.85      8.25 o 
  -4   1   4       52.05       51.97      4.55 o 
  -3   1   4     1616.92     1549.72     34.08 o 
  -2   1   4      680.12      654.83     13.61 o 
  -1   1   4      425.93      408.24      8.65 o 
   0   1   4     5577.24     5899.98    112.24 o 
   1   1   4      609.13      517.74     26.41 o 
   2   1   4      824.74      752.76     17.19 o 
   3   1   4     1574.59     1473.92     38.66 o 
   4   1   4       44.15       43.75      4.28 o 
   5   1   4      113.88      127.93      8.07 o 
  -5   2   4       93.30       98.82      8.04 o 
  -4   2   4       59.18       62.13      5.07 o 
  -3   2   4      513.14      502.86     14.71 o 
  -2   2   4     3471.20     3511.33    100.04 o 
  -1   2   4      535.46      545.53     10.67 o 
   0   2   4     5666.07     5738.71    108.23 o 
   1   2   4      493.53      499.89     10.41 o 
   2   2   4     3724.85     3837.19     80.08 o 
   3   2   4      431.95      446.25     12.98 o 
   4   2   4       62.38       67.65      4.96 o 
   5   2   4       83.61       92.66      6.90 o 
  -5   3   4      164.22      167.15     10.50 o 
  -4   3   4       62.83       62.20      5.37 o 
  -3   3   4     1036.67      991.46     23.38 o 
  -2   3   4     1279.58     1301.84     28.46 o 
  -1   3   4     2840.36     3041.24     54.84 o 
   0   3   4      799.41      820.27     15.33 o 
   1   3   4     2729.34     2846.79     61.56 o 
   2   3   4     1374.60     1412.26     30.53 o 
   3   3   4     1017.27      994.42     23.90 o 
   4   3   4       80.62       85.46      6.50 o 
   5   3   4      169.62      177.44      9.90 o 
  -5   4   4       93.37      107.91      8.78 o 
  -4   4   4      198.86      193.27     11.50 o 
  -3   4   4      342.91      359.78      9.73 o 
  -2   4   4      564.78      591.08     13.27 o 
  -1   4   4     1501.92     1558.61     31.80 o 
   0   4   4     3921.30     4032.18     79.12 o 
   1   4   4     1634.38     1674.47     31.81 o 
   2   4   4      631.55      650.67     15.43 o 
   3   4   4      282.15      298.85      8.68 o 
   4   4   4      222.03      227.95     11.52 o 
   5   4   4       98.94      107.47     10.47 o 
  -5   5   4      106.28      102.93      9.09 o 
  -4   5   4      167.83      169.78     10.69 o 
  -3   5   4      502.84      500.61     15.75 o 
  -2   5   4      784.65      795.22     18.88 o 
  -1   5   4      686.47      744.89     15.84 o 
   0   5   4       53.60       44.12      2.30 o 
   1   5   4      618.26      670.54     17.57 o 
   2   5   4      760.80      761.42     19.25 o 
   3   5   4      508.19      509.49     15.76 o 
   4   5   4      195.36      197.27     11.22 o 
   5   5   4      103.38      109.67     12.40 o 
  -4   6   4      157.94      158.67     10.62 o 
  -3   6   4      278.61      279.50     11.49 o 
  -2   6   4      417.72      414.04      9.98 o 
  -1   6   4     1219.50     1266.10     31.51 o 
   0   6   4     1116.76     1181.98     30.81 o 
   1   6   4     1101.25     1145.87     31.34 o 
   2   6   4      443.55      438.46     11.11 o 
   3   6   4      285.99      289.21     10.01 o 
   4   6   4      167.11      158.27     10.81 o 
  -4   7   4      214.65      219.83     13.08 o 
  -3   7   4       76.41       75.52      6.41 o 
  -2   7   4      468.93      483.67     12.12 o 
  -1   7   4      181.76      170.47     10.42 o 
   0   7   4       29.08       32.15      3.01 o 
   1   7   4      255.95      249.22      7.14 o 
   2   7   4      451.07      467.26     14.83 o 
   3   7   4       85.76       81.94      6.51 o 
   4   7   4      227.47      227.40     13.42 o 
  -4   8   4       80.68       84.82      9.20 o 
  -3   8   4       78.79       77.08      6.53 o 
  -2   8   4      158.74      152.91      6.16 o 
  -1   8   4      621.37      645.08     19.48 o 
   0   8   4      555.45      565.88     17.29 o 
   1   8   4      619.63      640.02     17.38 o 
   2   8   4      178.03      168.53      7.28 o 
   3   8   4       73.43       73.84      6.49 o 
   4   8   4       85.29       86.22      9.22 o 
  -3   9   4       38.62       39.31      5.64 o 
  -2   9   4      258.08      273.48     11.54 o 
  -1   9   4      169.64      167.46      7.15 o 
   0   9   4       25.69       26.01      3.74 o 
   1   9   4      164.01      160.58      7.20 o 
   2   9   4      264.12      274.85      9.83 o 
   3   9   4       48.23       44.32      7.16 o 
  -3  10   4       81.15       80.11      7.14 o 
  -2  10   4       16.95       12.96      5.15 o 
  -1  10   4      305.41      309.30     11.66 o 
   0  10   4       48.04       45.18      4.59 o 
   1  10   4      363.13      375.14     11.93 o 
   2  10   4       23.22       17.20      4.56 o 
   3  10   4       67.99       64.21      9.58 o 
  -2  11   4       45.81       48.42      6.46 o 
  -1  11   4       89.58       84.80      5.82 o 
   0  11   4        5.65        3.06      4.02 o 
   1  11   4       78.13       71.66      5.59 o 
   2  11   4       61.03       65.28      6.56 o 
  -1  12   4      127.88      131.37      9.20 o 
   0  12   4       64.97       64.96      5.35 o 
   1  12   4      128.32      130.38      8.07 o 
   1   0   5     4849.33     4159.67    127.71 o 
   2   0   5       35.50       38.19      3.86 o 
   3   0   5      351.73      351.01     10.18 o 
   4   0   5       10.52        6.65      2.30 o 
   5   0   5       15.98       16.43      9.98 o 
  -5   1   5       20.22       22.69      4.28 o 
  -4   1   5      703.86      698.28     24.65 o 
  -3   1   5        2.04        3.38      2.70 o 
  -2   1   5     3469.22     3342.86     71.30 o 
  -1   1   5      830.43      827.00     16.37 o 
   0   1   5      357.61      389.66      7.77 o 
   1   1   5      846.17      823.12     18.67 o 
   2   1   5     3120.96     3093.72     78.89 o 
   3   1   5        8.64       12.19      1.43 o 
   4   1   5      729.61      736.00     21.75 o 
   5   1   5       19.28       18.20      9.18 o 
  -5   2   5       20.47       15.77      4.78 o 
  -4   2   5       74.69       72.86      5.41 o 
  -3   2   5      206.55      212.76      5.88 o 
  -2   2   5      239.51      253.47      7.02 o 
  -1   2   5     6192.23     6222.97    120.60 o 
   0   2   5     2203.20     2336.20     42.15 o 
   1   2   5     5824.20     5823.79    113.86 o 
   2   2   5      307.06      296.88     18.24 o 
   3   2   5      233.85      245.08      7.42 o 
   4   2   5       68.02       64.89      4.65 o 
   5   2   5       22.91       23.83      9.18 o 
  -5   3   5       18.36       19.26      5.52 o 
  -4   3   5      338.45      331.30     16.88 o 
  -3   3   5      388.08      379.72      9.12 o 
  -2   3   5     1657.67     1735.53     37.23 o 
   0   3   5        5.87        6.31      0.88 o 
   1   3   5       37.38       43.49      1.90 o 
   2   3   5     1471.69     1553.73     36.97 o 
   3   3   5      397.14      402.67     10.68 o 
   4   3   5      351.24      326.76     13.14 o 
   5   3   5       16.28       19.65      9.18 o 
  -5   4   5       23.01       23.61      6.05 o 
  -4   4   5       78.88       79.57      6.21 o 
  -3   4   5      132.93      130.53      5.06 o 
  -2   4   5      720.49      754.10     16.26 o 
  -1   4   5     2983.09     3079.31     57.49 o 
   0   4   5     1923.97     1946.70     36.17 o 
   1   4   5     2713.15     2763.47     61.04 o 
   2   4   5      731.55      755.39     17.17 o 
   3   4   5      153.09      158.54      6.77 o 
   4   4   5       79.42       82.06      6.69 o 
   5   4   5       24.68       30.11     10.15 o 
  -4   5   5      118.87      118.88      7.63 o 
  -3   5   5     1136.52     1153.46     39.59 o 
  -2   5   5      470.88      491.05     11.75 o 
  -1   5   5      152.78      180.34      6.39 o 
   0   5   5      368.60      413.47      9.03 o 
   1   5   5       88.58       93.14      4.25 o 
   2   5   5      523.67      541.75     14.39 o 
   3   5   5     1136.11     1161.38     30.35 o 
   4   5   5      119.88      121.04      9.26 o 
  -4   6   5        7.81        9.84      7.09 o 
  -3   6   5      118.05      124.88      7.51 o 
  -2   6   5      633.51      635.36     15.59 o 
  -1   6   5      488.22      516.24     12.63 o 
   0   6   5     1618.86     1622.24     35.57 o 
   1   6   5      397.82      412.14     11.68 o 
   2   6   5      629.68      633.20     15.98 o 
   3   6   5      129.26      136.38      6.54 o 
   4   6   5        8.19        7.84      5.92 o 
  -4   7   5       44.47       43.08      6.90 o 
  -3   7   5      286.01      295.28     12.14 o 
  -2   7   5       97.89      100.50      4.91 o 
  -1   7   5      842.98      840.55     25.46 o 
   0   7   5        0.60        0.00      2.18 o 
   1   7   5      875.82      877.06     22.76 o 
   2   7   5      103.22      109.01      5.59 o 
   3   7   5      286.49      295.09     12.33 o 
   4   7   5       50.35       51.57      7.34 o 
  -4   8   5       12.23       17.38     12.16 o 
  -3   8   5       38.59       38.50      5.29 o 
  -2   8   5      315.89      313.70      9.74 o 
  -1   8   5       21.90       23.12      3.40 o 
   0   8   5     1578.36     1596.35     41.66 o 
   1   8   5        5.87        9.34      2.87 o 
   2   8   5      332.12      328.53     10.85 o 
   3   8   5       49.37       47.25      5.71 o 
   4   8   5       13.43       12.72      7.26 o 
  -3   9   5       38.87       43.68      5.75 o 
  -2   9   5        5.08        9.71      4.84 o 
  -1   9   5      467.70      469.79     15.38 o 
   0   9   5        3.30        1.31      3.17 o 
   1   9   5      509.52      513.91     15.54 o 
   2   9   5        4.64        5.82      4.03 o 
   3   9   5       51.04       48.80      6.99 o 
  -3  10   5        8.09        5.27      5.97 o 
  -2  10   5      152.39      145.91      8.82 o 
  -1  10   5        1.90        1.34      4.30 o 
   0  10   5      734.30      765.46     20.84 o 
   1  10   5        2.95        4.56      4.24 o 
   2  10   5      145.56      137.26      7.35 o 
   3  10   5       13.46        9.26      7.40 o 
  -2  11   5       45.43       49.20      6.46 o 
  -1  11   5       21.05       19.97      5.56 o 
   0  11   5       37.87       34.18      4.35 o 
   1  11   5       16.50       15.15      4.96 o 
   2  11   5       43.46       42.87      6.46 o 
  -1  12   5       14.86       16.33      6.17 o 
   0  12   5      133.99      127.74      7.31 o 
   1  12   5       17.80       16.48      5.48 o 
   0   0   6     2540.43     2423.77     69.81 o 
   1   0   6      552.56      500.77      9.60 o 
   2   0   6     3785.32     3504.79    216.76 o 
   3   0   6     1737.09     1727.45     43.96 o 
   4   0   6        0.58       -6.09      6.09 o 
   5   0   6       62.65       76.01     12.24 o 
  -5   1   6      153.94      166.19     18.36 o 
  -4   1   6       24.08       12.67      6.48 o 
  -3   1   6     1333.15     1328.18     46.46 o 
  -2   1   6      177.61      157.26      7.55 o 
  -1   1   6      364.91      373.05      9.75 o 
   0   1   6     7353.95     7254.65    137.96 o 
   1   1   6      223.25      212.23      9.47 o 
   2   1   6       62.27       52.79      4.21 o 
   3   1   6     1427.98     1329.39     86.65 o 
   4   1   6       22.80       12.99      6.48 o 
   5   1   6      153.66      168.45     17.23 o 
  -5   2   6       52.13       55.72     12.40 o 
  -4   2   6      128.67      133.63      9.33 o 
  -3   2   6      940.67      958.59     20.80 o 
  -2   2   6     1652.80     1694.53     33.29 o 
  -1   2   6      375.67      361.29      7.18 o 
   0   2   6     7814.68     8183.06    155.18 o 
   1   2   6      342.02      325.75      6.80 o 
   2   2   6     1492.36     1564.41     42.68 o 
   3   2   6      885.50      921.87     28.23 o 
   4   2   6      125.30      110.04     10.24 o 
   5   2   6       57.09       60.87     11.11 o 
  -5   3   6       94.66       95.02      7.89 o 
  -4   3   6      187.48      191.11     11.78 o 
  -3   3   6      641.43      635.52     15.43 o 
  -2   3   6     1096.06     1102.62     25.36 o 
  -1   3   6     1371.37     1430.90     27.45 o 
   0   3   6     2934.70     3004.41     56.81 o 
   1   3   6     1315.38     1350.98     29.21 o 
   2   3   6     1115.88     1130.42     25.34 o 
   3   3   6      760.53      736.39     23.67 o 
   4   3   6      157.70      159.03     11.87 o 
   5   3   6       83.13       84.22     12.08 o 
  -5   4   6       30.56       33.12      5.83 o 
  -4   4   6      278.16      302.56     11.98 o 
  -3   4   6      132.44      124.95      5.68 o 
  -2   4   6     1073.91     1092.67     25.38 o 
  -1   4   6     1081.39     1095.47     21.91 o 
   0   4   6     6459.73     7044.29    138.21 o 
   1   4   6     1106.14     1114.62     23.21 o 
   2   4   6     1109.51     1144.62     27.40 o 
   3   4   6      136.56      142.52      7.17 o 
   4   4   6      235.48      239.90     12.26 o 
   5   4   6       34.12       47.83     10.63 o 
  -4   5   6      178.39      196.24      9.50 o 
  -3   5   6      109.80      116.97      7.18 o 
  -2   5   6      283.43      294.15      7.98 o 
  -1   5   6     1151.55     1190.85     28.58 o 
   0   5   6     1301.31     1344.82     28.25 o 
   1   5   6     1188.38     1222.35     29.65 o 
   2   5   6      310.71      313.91      9.11 o 
   3   5   6      146.34      147.97      6.26 o 
   4   5   6      167.54      170.20     10.01 o 
  -4   6   6      118.90      131.08     10.04 o 
  -3   6   6       69.70       70.24      6.08 o 
  -2   6   6     1300.68     1334.55     31.57 o 
  -1   6   6     1559.63     1603.20     39.79 o 
   0   6   6      734.75      808.01     18.01 o 
   1   6   6     1404.22     1452.66     39.56 o 
   2   6   6     1268.62     1313.81     32.56 o 
   3   6   6       94.79       91.67      6.71 o 
   4   6   6      102.69      112.69      8.99 o 
  -4   7   6      114.67      118.59     10.58 o 
  -3   7   6       31.38       31.30      4.74 o 
  -2   7   6      120.66      125.63      5.40 o 
  -1   7   6      797.25      813.52     22.09 o 
   0   7   6       64.43       70.66      3.77 o 
   1   7   6      834.63      856.16     22.18 o 
   2   7   6       74.37       82.78      5.56 o 
   3   7   6       30.87       28.23      5.02 o 
   4   7   6      126.56      126.70     10.42 o 
  -4   8   6       61.90       60.16      7.80 o 
  -3   8   6       78.17       75.60      6.52 o 
  -2   8   6      323.00      344.50     13.15 o 
  -1   8   6      700.06      729.20     20.93 o 
   0   8   6       93.16       92.26      4.64 o 
   1   8   6      636.82      651.94     20.81 o 
   2   8   6      310.74      322.88     11.12 o 
   3   8   6       73.67       65.43      6.30 o 
   4   8   6       49.45       48.31      7.91 o 
  -3   9   6        8.14        5.79      5.57 o 
  -2   9   6      118.48      115.37      7.64 o 
  -1   9   6      422.07      439.81     14.53 o 
   0   9   6      191.49      196.81      7.01 o 
   1   9   6      452.18      468.93     14.51 o 
   2   9   6      117.09      118.28      6.79 o 
   3   9   6       12.66        3.60      6.59 o 
  -3  10   6       28.42       23.41      6.29 o 
  -2  10   6       59.11       63.62      6.15 o 
  -1  10   6      193.74      202.59      8.96 o 
   0  10   6       26.89       27.35      3.90 o 
   1  10   6      236.01      240.61      9.02 o 
   2  10   6       66.51       66.91      6.40 o 
   3  10   6       23.73       17.35      7.74 o 
  -2  11   6       45.56       43.90      6.61 o 
  -1  11   6       91.40       91.80      7.40 o 
   0  11   6       67.03       71.30      5.05 o 
   1  11   6       93.65       95.51      6.37 o 
   2  11   6       52.87       47.87      6.35 o 
  -1  12   6       79.65       85.86      6.51 o 
   0  12   6        8.73        5.11      4.70 o 
   1  12   6      107.37      101.05      7.31 o 
   1   0   7      752.87      758.30     20.09 o 
   2   0   7     1747.63     1553.16    109.32 o 
   3   0   7       87.92       77.81      7.05 o 
   4   0   7      839.17      801.44     34.90 o 
   5   0   7        3.36        3.38     11.43 o 
  -5   1   7       24.82       14.82     11.59 o 
  -4   1   7        7.47       -2.50      6.64 o 
  -3   1   7      834.90      798.45     31.42 o 
  -2   1   7       92.09       82.30      4.92 o 
  -1   1   7     8442.81     8270.83    156.59 o 
   0   1   7       38.43       39.08      2.95 o 
   1   1   7     8289.85     8256.97    162.03 o 
   2   1   7       69.49       70.63      3.20 o 
   3   1   7      852.43      804.09     34.94 o 
   4   1   7        4.38       -5.95      6.77 o 
   5   1   7       21.77       21.26     10.63 o 
  -5   2   7       11.50       12.24     11.43 o 
  -4   2   7      742.10      723.51     32.96 o 
  -3   2   7      835.85      837.16     20.68 o 
  -2   2   7     1711.82     1625.56     38.96 o 
  -1   2   7      384.67      416.35     15.64 o 
   0   2   7       21.52       20.76      1.29 o 
   1   2   7      265.40      298.44      8.13 o 
   2   2   7     1806.94     1740.21     41.20 o 
   3   2   7      914.28      935.60     29.90 o 
   4   2   7      756.88      710.95     49.60 o 
   5   2   7        7.04        4.99     11.11 o 
  -5   3   7        8.65       17.07     12.88 o 
  -4   3   7       33.01       33.46      4.19 o 
  -3   3   7      858.12      879.12     22.19 o 
  -2   3   7      705.23      698.64     15.82 o 
  -1   3   7     3597.26     3669.46     66.25 o 
   0   3   7      114.34       90.99      2.45 o 
   1   3   7     3613.00     3696.73     73.88 o 
   2   3   7      711.05      721.43     17.68 o 
   3   3   7      860.27      913.39     30.75 o 
   4   3   7       31.79       37.98      9.34 o 
   5   3   7        5.46        4.83     10.47 o 
  -5   4   7       72.67       79.23     14.82 o 
  -4   4   7      466.77      469.89     17.33 o 
  -3   4   7      345.43      352.47     12.34 o 
  -2   4   7      881.43      872.08     22.41 o 
  -1   4   7      447.64      461.25     10.72 o 
   0   4   7       64.93       71.92      2.76 o 
   1   4   7      532.32      547.31     12.56 o 
   2   4   7      989.24     1002.87     23.21 o 
   3   4   7      405.11      412.34     16.78 o 
   4   4   7      424.17      436.59     36.88 o 
   5   4   7       67.65       71.18     11.92 o 
  -4   5   7       49.86       49.41      5.42 o 
  -3   5   7      393.67      398.78     14.85 o 
  -2   5   7     1044.32     1069.25     27.91 o 
  -1   5   7     1784.44     1851.11     50.09 o 
   0   5   7     1848.77     1833.07     41.22 o 
   1   5   7     1954.81     2031.69     47.64 o 
   2   5   7     1045.03     1044.05     26.74 o 
   3   5   7      383.49      376.54     14.68 o 
   4   5   7       52.75       52.97      9.18 o 
  -4   6   7      126.69      123.93      8.32 o 
  -3   6   7      273.06      285.85     11.98 o 
  -2   6   7      135.33      140.60      5.40 o 
  -1   6   7      288.57      310.41      9.24 o 
   0   6   7       20.56       21.66      2.21 o 
   1   6   7      309.16      330.03      9.16 o 
   2   6   7      124.22      124.74      4.71 o 
   3   6   7      297.33      297.61     13.58 o 
   4   6   7      109.30      111.57      8.90 o 
  -4   7   7        5.43       10.95     11.76 o 
  -3   7   7       63.50       59.16      5.59 o 
  -2   7   7      701.25      718.48     20.94 o 
  -1   7   7      647.81      649.25     17.79 o 
   0   7   7     1585.27     1644.74     39.03 o 
   1   7   7      657.33      673.28     17.77 o 
   2   7   7      653.13      664.40     20.86 o 
   3   7   7       63.06       57.22      5.61 o 
   4   7   7        4.18       12.45      7.25 o 
  -4   8   7       23.29       23.15     11.68 o 
  -3   8   7      437.15      465.29     17.66 o 
  -2   8   7       57.81       60.84      5.18 o 
   0   8   7      176.59      165.68      6.02 o 
   1   8   7       71.49       68.03      4.90 o 
   2   8   7       45.79       46.25      4.39 o 
   3   8   7      431.01      451.22     17.57 o 
   4   8   7       28.33       31.55      7.66 o 
  -3   9   7       15.08       11.55      5.82 o 
  -2   9   7      259.86      258.96     11.11 o 
  -1   9   7       67.69       73.92      5.26 o 
   0   9   7      568.17      599.07     16.55 o 
   1   9   7       66.61       73.29      5.62 o 
   2   9   7      253.43      257.86      9.97 o 
   3   9   7       16.39        8.86      6.72 o 
  -3  10   7      145.43      147.44      9.91 o 
  -2  10   7        0.57       -0.47      5.51 o 
  -1  10   7      105.08      107.79      6.64 o 
   0  10   7       78.68       68.36      4.69 o 
   1  10   7      107.48      109.86      6.87 o 
   2  10   7        0.62       -2.75      5.28 o 
   3  10   7      133.44      124.32     11.61 o 
  -2  11   7       98.85       95.87      8.46 o 
  -1  11   7        3.72        5.35      4.83 o 
   0  11   7      183.54      194.47      8.81 o 
   1  11   7        2.11        1.77      4.75 o 
   2  11   7      115.42      107.43      8.76 o 
  -1  12   7       29.80       23.86      5.65 o 
   0  12   7        8.58        1.80      6.10 o 
   1  12   7       38.56       27.15      5.79 o 
   0   0   8     5592.77     5772.29    154.32 o 
   1   0   8     2968.40     3028.78     70.12 o 
   2   0   8      532.55      509.97     19.59 o 
   3   0   8      722.04      559.75     21.85 o 
   4   0   8        7.24       -1.97      7.00 o 
   5   0   8       64.37       63.77     12.88 o 
  -5   1   8       76.09       70.37     13.53 o 
  -4   1   8        8.57       -2.11      7.05 o 
  -3   1   8      136.62      117.82     10.90 o 
  -2   1   8     1968.63     1877.25     54.98 o 
  -1   1   8      988.43     1030.17     20.71 o 
   0   1   8     5173.14     4916.01     96.50 o 
   1   1   8     1012.30     1062.80     20.70 o 
   2   1   8     2067.78     2006.14     81.70 o 
   3   1   8      188.24      151.02     11.76 o 
   4   1   8       15.26        6.33      7.22 o 
   5   1   8       74.25       71.66     12.72 o 
  -5   2   8       74.86       79.39     13.85 o 
  -4   2   8        0.16       -6.95      6.95 o 
  -3   2   8      807.47      796.19     21.67 o 
  -2   2   8      392.94      377.52      9.41 o 
  -1   2   8     1005.98     1063.37     22.40 o 
   0   2   8     2368.61     2410.64     45.89 o 
   1   2   8     1088.00     1135.23     21.13 o 
   2   2   8      381.27      364.04     12.46 o 
   3   2   8      739.41      743.10     26.90 o 
   4   2   8        2.91        6.76      7.20 o 
   5   2   8       70.93       72.95     13.37 o 
  -5   3   8       20.52       24.80     12.88 o 
  -4   3   8       49.84       51.81      4.94 o 
  -3   3   8      704.16      690.48     19.70 o 
  -2   3   8     1457.39     1448.22     33.06 o 
  -1   3   8      948.93      989.11     20.32 o 
   0   3   8     1805.14     1783.50     32.26 o 
   1   3   8     1126.17     1164.00     24.84 o 
   2   3   8     1473.62     1477.32     37.92 o 
   3   3   8      705.29      714.39     24.50 o 
   4   3   8       76.29       68.60     11.11 o 
   5   3   8       16.82       15.46     11.92 o 
  -4   4   8       15.20       24.09      4.52 o 
  -3   4   8      476.31      479.27     17.64 o 
  -2   4   8      796.70      785.45     22.87 o 
  -1   4   8      679.47      707.74     17.11 o 
   0   4   8      213.91      201.73      5.25 o 
   1   4   8      676.80      714.45     17.77 o 
   2   4   8      747.97      753.12     19.09 o 
   3   4   8      481.82      480.61     22.25 o 
   4   4   8       30.87       49.85     22.71 o 
  -4   5   8       76.84       95.98      8.50 o 
  -3   5   8      245.98      249.99     10.43 o 
  -2   5   8      117.55      120.44      5.90 o 
  -1   5   8      849.07      858.15     20.96 o 
   0   5   8     1756.43     1744.83     41.24 o 
   1   5   8      883.97      902.21     23.15 o 
   2   5   8      158.71      154.58      5.23 o 
   3   5   8      213.35      208.32     10.27 o 
   4   5   8       84.64       85.19     12.08 o 
  -4   6   8       94.24      104.67      8.01 o 
  -3   6   8       82.98       83.43      6.65 o 
  -2   6   8      799.82      815.04     24.49 o 
  -1   6   8      734.94      761.17     18.67 o 
   0   6   8       89.94       94.89      3.94 o 
   1   6   8      769.46      783.40     20.45 o 
   2   6   8      819.98      824.90     24.41 o 
   3   6   8      101.93       89.73      6.93 o 
   4   6   8       81.11      100.53      7.70 o 
  -4   7   8       83.41       98.22      9.47 o 
  -3   7   8       13.42       11.76      5.05 o 
  -2   7   8       49.63       48.36      5.75 o 
  -1   7   8      672.19      680.85     16.54 o 
   0   7   8      794.85      807.63     21.47 o 
   1   7   8      642.87      657.92     17.94 o 
   2   7   8      113.67      100.71      8.27 o 
   3   7   8       25.60       22.59      5.12 o 
   4   7   8       78.73      104.10     19.41 o 
  -3   8   8       10.58       10.09      5.30 o 
  -2   8   8      288.61      304.72     13.12 o 
  -1   8   8      181.64      193.47      6.77 o 
   0   8   8       19.36       17.86      3.47 o 
   1   8   8      170.85      180.03      7.64 o 
   2   8   8      326.86      340.98     11.32 o 
   3   8   8        9.85        9.01      5.59 o 
  -3   9   8       19.41       15.68      5.93 o 
  -2   9   8      127.93      139.29      8.45 o 
  -1   9   8      493.33      499.35     14.50 o 
   0   9   8        0.65        3.57      3.98 o 
   1   9   8      523.01      526.65     16.28 o 
   2   9   8      124.38      130.76      8.54 o 
   3   9   8       20.54       14.45      5.92 o 
  -3  10   8        8.96        6.45      6.43 o 
  -2  10   8       71.35       76.50      7.03 o 
  -1  10   8      106.95      116.44      6.70 o 
   0  10   8        8.30       12.17      4.54 o 
   1  10   8       76.11       77.25      6.59 o 
   2  10   8       75.50       76.42      6.80 o 
   3  10   8        9.86        1.51      7.57 o 
  -2  11   8       27.49       30.93      5.54 o 
  -1  11   8      262.25      258.70     10.10 o 
   0  11   8       67.43       75.68      5.89 o 
   1  11   8      237.75      223.43      9.74 o 
   2  11   8       21.84       12.98      6.93 o 
   0  12   8       25.51       22.53      6.65 o 
   1   0   9     3487.58     3402.55     74.35 o 
   2   0   9      214.30      208.11      8.87 o 
   3   0   9      105.21       85.64      6.44 o 
   4   0   9      258.81      208.98     13.83 o 
   5   0   9       20.64       12.56     12.24 o 
  -5   1   9       14.22        8.54     12.56 o 
  -4   1   9      550.32      489.47     22.66 o 
  -3   1   9      254.52      241.73     23.45 o 
  -2   1   9     1774.79     1670.64     80.66 o 
  -1   1   9      995.04     1001.61     22.02 o 
   0   1   9      595.45      616.55     14.26 o 
   1   1   9     1024.68     1019.83     20.13 o 
   2   1   9     1922.35     1810.62    191.15 o 
   3   1   9      204.07      207.89     13.73 o 
   4   1   9      476.82      444.48     22.66 o 
   5   1   9       13.84       17.55     12.88 o 
  -5   2   9       28.13       26.57     13.69 o 
  -4   2   9      228.98      194.56     13.87 o 
  -3   2   9      139.76      112.24     13.53 o 
  -2   2   9      497.54      500.50     12.69 o 
  -1   2   9     3108.05     3047.39     69.37 o 
   0   2   9     1039.90     1046.51     20.15 o 
   1   2   9     3545.54     3440.44     68.04 o 
   2   2   9      422.90      430.64     15.55 o 
   3   2   9       90.25       86.37     13.52 o 
   4   2   9      246.09      226.22     17.47 o 
   5   2   9       29.44       32.37     12.24 o 
  -4   3   9      365.08      380.08     19.26 o 
  -3   3   9      411.15      415.48     10.78 o 
  -2   3   9      644.34      629.34     15.16 o 
  -1   3   9     1355.62     1420.52     30.35 o 
   0   3   9        1.59        3.72      1.38 o 
   1   3   9     1372.43     1387.99     30.36 o 
   2   3   9      715.34      698.03     18.31 o 
   3   3   9      319.93      328.89     29.55 o 
   4   3   9      321.79      361.06     32.21 o 
  -4   4   9       86.94       87.79      7.77 o 
  -3   4   9      137.34      139.20      8.53 o 
  -2   4   9      157.21      159.54      5.12 o 
  -1   4   9     1417.98     1388.76     34.76 o 
   0   4   9     2530.40     2638.82     56.54 o 
   1   4   9     1604.70     1562.66     39.79 o 
   2   4   9      120.24      127.61      4.63 o 
   3   4   9       84.03       79.53     11.92 o 
   4   4   9       77.34       95.82     32.53 o 
  -4   5   9      167.09      181.27      9.50 o 
  -3   5   9      712.22      731.18     25.21 o 
  -2   5   9      220.42      226.97      6.34 o 
  -1   5   9      982.24      997.44     26.03 o 
   0   5   9      519.84      535.80     13.17 o 
   1   5   9      975.63      987.39     26.03 o 
   2   5   9      197.97      201.56      6.27 o 
   3   5   9      653.26      674.39     24.70 o 
   4   5   9      191.20      168.93     17.39 o 
  -4   6   9       21.82       26.15      5.51 o 
  -3   6   9       64.85       63.30      6.08 o 
  -2   6   9      148.36      149.76      7.02 o 
  -1   6   9      214.55      226.60      6.79 o 
   0   6   9     1596.51     1650.16     42.86 o 
   1   6   9      233.01      252.44      7.48 o 
   2   6   9      182.79      196.66      7.02 o 
   3   6   9       44.80       43.46      5.25 o 
   4   6   9       17.83       14.01     11.11 o 
  -4   7   9       29.54       32.56      8.62 o 
  -3   7   9      516.83      547.45     20.01 o 
  -2   7   9      296.91      288.60     12.17 o 
  -1   7   9      271.57      282.62      7.84 o 
   0   7   9       92.64       97.65      4.97 o 
   1   7   9      261.24      273.93      9.65 o 
   2   7   9      303.73      299.18     10.23 o 
   3   7   9      503.36      509.91     19.56 o 
   4   7   9       32.23       33.66     12.08 o 
  -3   8   9       18.86       17.48      5.64 o 
  -2   8   9      289.96      306.84     13.04 o 
  -1   8   9        2.11        6.09      3.18 o 
   0   8   9      791.36      815.93     24.45 o 
   1   8   9        0.54        1.52      3.72 o 
   2   8   9      328.51      338.36     13.24 o 
   3   8   9       22.07       16.37      5.74 o 
  -3   9   9      164.40      180.04     10.46 o 
  -2   9   9      123.31      116.13      6.84 o 
  -1   9   9       35.09       40.35      4.35 o 
   0   9   9       37.90       35.41      4.32 o 
   1   9   9       21.64       22.71      4.42 o 
   2   9   9      117.93       96.37      7.91 o 
   3   9   9      171.17      165.73     10.22 o 
  -2  10   9      107.03      111.03      7.44 o 
  -1  10   9       23.69       29.02      4.82 o 
   0  10   9      544.20      571.33     18.15 o 
   1  10   9       20.60       21.32      4.90 o 
   2  10   9      111.49      110.25      8.75 o 
  -2  11   9       19.81       16.50      5.46 o 
  -1  11   9       26.21       31.32      5.35 o 
   0  11   9       77.75       68.81      6.78 o 
   1  11   9       16.62       16.25      6.24 o 
   2  11   9       34.01       27.12      6.76 o 
   0  12   9      123.33      115.38      9.23 o 
   0   0  10     9264.04    10079.63    269.75 o 
   1   0  10       63.03       66.98      2.96 o 
   2   0  10     1443.69     1372.59     45.10 o 
   3   0  10      247.39      207.61     10.81 o 
   4   0  10       82.50       60.07      8.46 o 
   5   0  10        2.10       13.53     12.88 o 
  -5   1  10      240.51      216.92     21.74 o 
  -4   1  10       45.56       31.69      8.36 o 
  -3   1  10     1229.95     1143.39     55.83 o 
  -2   1  10      144.91      147.94     10.25 o 
  -1   1  10      581.18      571.34     13.88 o 
   0   1  10       62.59       73.49      4.77 o 
   1   1  10      564.94      547.82     12.16 o 
   2   1  10      156.45      150.95     36.39 o 
   3   1  10     1232.20     1158.73     85.81 o 
   4   1  10       61.82       49.41      8.65 o 
   5   1  10      255.80      254.92     23.99 o 
  -4   2  10       68.13       56.88     10.06 o 
  -3   2  10       21.43       17.10      3.97 o 
  -2   2  10     2126.40     2034.30     51.47 o 
  -1   2  10      595.86      576.86     14.05 o 
   0   2  10     5404.36     5388.16    115.75 o 
   1   2  10      464.70      448.10     13.77 o 
   2   2  10     2048.53     1981.24     61.37 o 
   3   2  10       21.42       26.93     15.14 o 
   4   2  10       56.07       59.24     13.37 o 
  -4   3  10      238.23      231.37     29.55 o 
  -3   3  10      800.71      805.17     23.21 o 
  -2   3  10      309.69      299.98      8.38 o 
  -1   3  10      400.53      397.18      9.42 o 
   0   3  10       87.96       71.13      2.93 o 
   1   3  10      401.70      383.40      9.02 o 
   2   3  10      337.47      325.87     10.96 o 
   3   3  10      732.16      721.74     54.27 o 
   4   3  10      234.10      269.89     39.29 o 
  -4   4  10       51.06       50.30      5.23 o 
  -3   4  10       66.60       64.53      6.10 o 
  -2   4  10     2061.52     2016.87     57.88 o 
  -1   4  10      873.89      863.39     19.47 o 
   0   4  10     2378.48     2397.29     53.80 o 
   1   4  10      850.48      833.89     21.88 o 
   2   4  10     2020.63     1970.01     48.54 o 
   3   4  10       90.98       97.55      9.96 o 
   4   4  10       43.15       58.13     15.38 o 
  -4   5  10      187.60      207.78      8.34 o 
  -3   5  10      374.77      383.30     12.08 o 
  -2   5  10      258.83      262.17      8.51 o 
  -1   5  10       99.52      105.62      4.73 o 
   0   5  10        0.69        2.79      2.14 o 
   1   5  10      135.29      138.83      4.81 o 
   2   5  10      293.16      297.55      8.41 o 
   3   5  10      297.91      314.24     13.26 o 
   4   5  10      166.17      171.18     18.68 o 
  -4   6  10       55.11       66.13      5.25 o 
  -3   6  10      287.78      305.61     10.49 o 
  -2   6  10      756.96      738.21     22.48 o 
  -1   6  10     1366.39     1352.01     37.94 o 
   0   6  10     1011.21      984.72     25.90 o 
   1   6  10     1629.72     1573.79     38.33 o 
   2   6  10      749.22      750.71     22.38 o 
   3   6  10      247.95      251.58     11.72 o 
   4   6  10       53.66       55.40     12.88 o 
  -4   7  10      100.60      124.01      8.44 o 
  -3   7  10       84.31       91.86      5.85 o 
  -2   7  10      240.43      255.11      9.30 o 
  -1   7  10       30.92       33.54      3.68 o 
   0   7  10       77.98       74.53      4.55 o 
   1   7  10       37.98       43.93      3.75 o 
   2   7  10      238.37      244.54      9.34 o 
   3   7  10       68.30       62.54      6.18 o 
   4   7  10      100.03      114.66     17.39 o 
  -3   8  10      140.68      142.34      7.47 o 
  -2   8  10       99.23       97.23      6.17 o 
  -1   8  10      719.81      703.19     21.83 o 
   0   8  10      170.96      173.20      7.34 o 
   1   8  10      760.02      738.66     21.95 o 
   2   8  10       86.61       81.26      6.85 o 
   3   8  10      117.00       99.36     10.74 o 
  -3   9  10        6.10        4.36      5.07 o 
  -2   9  10      199.45      216.23      8.70 o 
  -1   9  10       41.77       45.95      5.59 o 
   0   9  10        8.26        6.50      4.23 o 
   1   9  10       42.64       45.41      4.55 o 
   2   9  10      176.99      181.46     10.11 o 
   3   9  10        6.20       -3.51      6.15 o 
  -2  10  10        4.20        1.74      4.94 o 
  -1  10  10      248.36      256.53     13.37 o 
   0  10  10        4.23        3.31      4.73 o 
   1  10  10      187.08      181.81      8.71 o 
   2  10  10        1.10       -4.39      5.77 o 
  -1  11  10        2.21        0.58      6.27 o 
   0  11  10        2.36       -0.81      5.60 o 
   1  11  10        3.56       -5.46      6.04 o 
   1   0  11     2211.22     2377.90     51.11 o 
   2   0  11      716.59      707.15     24.03 o 
   3   0  11      168.45      160.97      8.86 o 
   4   0  11      376.13      314.26     18.36 o 
  -4   1  11      115.25       92.53     13.69 o 
  -3   1  11       75.95       74.69      7.58 o 
  -2   1  11      477.88      494.43     29.79 o 
  -1   1  11     2768.15     2779.44     64.72 o 
   0   1  11      328.11      318.14      8.63 o 
   1   1  11     2858.58     2802.27     92.07 o 
   2   1  11      598.41      523.77     21.81 o 
   3   1  11       59.95       80.11      7.18 o 
   4   1  11       82.75       86.77     24.96 o 
  -4   2  11      268.09      250.41     30.03 o 
  -3   2  11      245.98      251.01     18.22 o 
  -2   2  11      897.26      856.51     33.12 o 
  -1   2  11     1690.09     1622.53     43.71 o 
   0   2  11      675.08      689.24     16.01 o 
   1   2  11     2000.33     1935.97     40.55 o 
   2   2  11      831.43      767.80     34.15 o 
   3   2  11      262.67      261.40     23.56 o 
   4   2  11      314.42      315.07     50.08 o 
  -4   3  11       83.68       81.20     14.09 o 
  -3   3  11      106.12      118.68      8.65 o 
  -2   3  11      414.88      393.68     10.61 o 
  -1   3  11     1885.95     1853.52     40.70 o 
   0   3  11     1300.44     1269.70     28.85 o 
   1   3  11     1821.54     1755.69     38.94 o 
   2   3  11      558.22      472.16     27.05 o 
   3   3  11      115.14      115.88     20.69 o 
   4   3  11       57.86       88.38     43.48 o 
  -4   4  11       75.01       80.16     20.37 o 
  -3   4  11      318.31      327.57     13.13 o 
  -2   4  11      793.62      747.25     21.93 o 
  -1   4  11      490.33      483.41     11.70 o 
   0   4  11      386.83      385.44      9.37 o 
   1   4  11      522.07      501.55     14.02 o 
   2   4  11      750.83      713.05     19.34 o 
   3   4  11      345.85      351.55     28.26 o 
   4   4  11       78.57      102.96     40.34 o 
  -4   5  11       51.58       47.34      7.32 o 
  -3   5  11       72.52       75.02      6.15 o 
  -2   5  11      477.15      487.83     18.25 o 
  -1   5  11     1002.41      997.85     25.07 o 
   0   5  11     1377.86     1390.32     33.10 o 
   1   5  11      904.42      896.94     24.84 o 
   2   5  11      498.59      510.95     13.82 o 
   3   5  11      108.29      109.16      9.90 o 
   4   5  11       57.86       50.24     13.04 o 
  -4   6  11       12.01       13.27      7.99 o 
  -3   6  11      164.64      177.86      9.65 o 
  -2   6  11      228.86      224.18      9.76 o 
  -1   6  11      273.10      271.21      8.30 o 
   0   6  11      353.90      378.15     10.80 o 
   1   6  11      265.70      258.86      8.13 o 
   2   6  11      225.02      213.36      8.30 o 
   3   6  11      177.73      189.34      9.31 o 
   4   6  11        8.10        8.37     12.40 o 
  -3   7  11      105.04      111.18      6.61 o 
  -2   7  11      271.72      280.56     11.57 o 
  -1   7  11      206.64      204.86      7.93 o 
   0   7  11     1175.95     1181.24     34.74 o 
   1   7  11      204.99      195.65      7.77 o 
   2   7  11      247.42      250.33     11.26 o 
   3   7  11      116.93      105.44      8.85 o 
  -3   8  11      101.86      121.09      7.26 o 
  -2   8  11       78.69       80.39      6.81 o 
  -1   8  11      285.64      281.80     12.16 o 
   0   8  11      252.93      244.43      9.10 o 
   1   8  11      312.74      301.40     10.53 o 
   2   8  11       91.24       94.11      7.64 o 
   3   8  11      111.78      110.61      8.77 o 
  -3   9  11       72.23       70.50      5.96 o 
  -2   9  11      107.73      109.09      8.57 o 
  -1   9  11       26.62       27.58      5.41 o 
   0   9  11      267.17      277.16     10.35 o 
   1   9  11       29.96       28.47      4.68 o 
   2   9  11       89.66       92.12      7.90 o 
   3   9  11       73.44       59.36      7.07 o 
  -2  10  11      101.50       90.24      8.08 o 
  -1  10  11       51.12       50.71      6.34 o 
   0  10  11      106.90       94.12      8.08 o 
   1  10  11       58.89       52.19      6.24 o 
   2  10  11       94.60       82.08      7.65 o 
  -1  11  11       42.39       40.40      6.98 o 
   0  11  11       29.08       21.65      6.35 o 
   1  11  11       49.50       44.82      6.75 o 
   0   0  12       30.26       30.94      3.24 o 
   1   0  12      233.01      242.42      6.30 o 
   2   0  12       98.39      103.80      7.74 o 
   3   0  12      909.61      952.34     31.97 o 
   4   0  12      108.45       93.13     10.13 o 
  -4   1  12        3.20        0.90      7.88 o 
  -3   1  12        6.49        2.94      4.10 o 
  -2   1  12     1062.77     1074.01     59.34 o 
  -1   1  12      223.80      231.70      8.22 o 
   0   1  12     4104.78     4103.42    104.62 o 
   1   1  12      241.49      249.88     11.18 o 
   2   1  12     1110.24     1118.57     55.76 o 
   3   1  12        7.61        9.49      4.20 o 
   4   1  12        5.40        9.03     12.72 o 
  -4   2  12       73.83       85.44     36.88 o 
  -3   2  12      761.17      762.25     46.26 o 
  -2   2  12      194.69      185.18      9.51 o 
  -1   2  12      196.76      175.96      7.35 o 
   0   2  12        2.06       -1.88      2.23 o 
   1   2  12      232.13      204.20      6.44 o 
   2   2  12      146.73      154.56     11.90 o 
   3   2  12      791.29      791.85     73.97 o 
   4   2  12       68.10       95.92     44.29 o 
  -4   3  12        5.74       13.01     13.93 o 
  -3   3  12       29.67       32.47      9.28 o 
  -2   3  12      187.71      181.80      7.12 o 
  -1   3  12      964.11      945.93     21.13 o 
   0   3  12     3732.85     3531.66     79.29 o 
   1   3  12      930.97      884.93     22.82 o 
   2   3  12      264.59      245.42     13.47 o 
   3   3  12       23.73       28.89     17.88 o 
   4   3  12        8.06       17.26     25.20 o 
  -4   4  12      203.93      224.79     38.81 o 
  -3   4  12      516.41      521.84     29.78 o 
  -2   4  12      265.92      250.76      9.06 o 
  -1   4  12      117.98      120.48      4.21 o 
   0   4  12       65.61       66.98      3.21 o 
   1   4  12       99.52       97.91      4.88 o 
   2   4  12      214.96      207.82      7.08 o 
   3   4  12      562.34      538.48     39.62 o 
   4   4  12      225.72      261.38     47.10 o 
  -4   5  12       15.60       24.80     12.08 o 
  -3   5  12       35.58       33.97      4.62 o 
  -2   5  12      316.77      297.82     11.94 o 
  -1   5  12      874.41      870.85     21.37 o 
   0   5  12      309.66      326.04      8.68 o 
   1   5  12      751.06      724.33     20.95 o 
   2   5  12      309.89      286.06      9.76 o 
   3   5  12       46.76       46.33      8.26 o 
   4   5  12       15.10       14.33     13.04 o 
  -4   6  12      287.47      308.84     19.50 o 
  -3   6  12      198.13      192.48     10.20 o 
  -2   6  12      276.52      277.75     11.55 o 
  -1   6  12       63.17       73.09      6.81 o 
   0   6  12      102.76      114.95      5.09 o 
   1   6  12       40.62       43.23      3.77 o 
   2   6  12      290.23      283.76     11.67 o 
   3   6  12      210.35      207.13     13.19 o 
   4   6  12      287.13      303.07     25.44 o 
  -3   7  12       59.73       54.07      6.23 o 
  -2   7  12      255.00      244.64     11.02 o 
  -1   7  12      536.99      541.01     19.23 o 
   0   7  12       25.43       24.10      3.83 o 
   1   7  12      502.69      516.41     16.35 o 
   2   7  12      250.35      224.28     10.52 o 
   3   7  12       82.46       71.04      6.17 o 
  -3   8  12       12.52        5.35      6.12 o 
  -2   8  12      205.30      210.22     10.55 o 
  -1   8  12        4.97        3.42      4.90 o 
   0   8  12       34.55       33.74      4.18 o 
   1   8  12        4.68        3.89      4.02 o 
   2   8  12      209.83      204.24     10.35 o 
   3   8  12       13.19        3.05      5.74 o 
  -2   9  12       23.99       27.43      6.09 o 
  -1   9  12      386.26      408.72     16.27 o 
   0   9  12       14.78       16.73      4.60 o 
   1   9  12      419.65      440.74     16.47 o 
   2   9  12       32.15       34.35      5.98 o 
  -2  10  12       77.47       83.12      7.99 o 
  -1  10  12       15.22        9.46      6.06 o 
   0  10  12       38.94       37.36      6.08 o 
   1  10  12       11.23        4.91      5.73 o 
   2  10  12       65.46       60.99      7.07 o 
  -1  11  12      167.77      164.95     10.64 o 
   0  11  12        0.31       -3.24      6.23 o 
   1  11  12      183.60      176.72     12.44 o 
   1   0  13      519.68      540.47     12.42 o 
   2   0  13      708.74      749.90     25.43 o 
   3   0  13       88.97       92.57      7.27 o 
   4   0  13      278.23      275.22     16.55 o 
  -4   1  13      137.40      158.10     27.70 o 
  -3   1  13      445.55      415.06     27.73 o 
  -2   1  13      482.24      514.04     26.59 o 
  -1   1  13     2346.17     2407.59     67.06 o 
   0   1  13      121.52      128.62      4.71 o 
   1   1  13     2164.35     2226.90     73.46 o 
   2   1  13      445.61      482.11     26.22 o 
   3   1  13      424.87      414.07     24.01 o 
   4   1  13      136.75      152.60     39.05 o 
  -4   2  13      235.02      226.80     51.21 o 
  -3   2  13       45.30       36.84      5.80 o 
  -2   2  13      709.70      730.49     26.77 o 
  -1   2  13     1047.83      951.06     26.69 o 
   0   2  13      470.47      418.93     11.80 o 
   1   2  13      811.92      805.95     22.94 o 
   2   2  13      653.44      643.02     32.43 o 
   3   2  13       73.32       49.14      9.42 o 
   4   2  13      234.70      250.19     62.72 o 
  -4   3  13       82.36       95.01     31.72 o 
  -3   3  13      269.50      263.82     40.19 o 
  -2   3  13      253.06      250.24      8.90 o 
  -1   3  13     2271.26     2163.13     46.93 o 
   0   3  13      517.02      480.42     12.14 o 
   1   3  13     2141.53     1974.40     50.63 o 
   2   3  13      244.93      230.13     14.71 o 
   3   3  13      246.18      231.29     50.24 o 
   4   3  13       87.39      123.84     48.23 o 
  -4   4  13      137.79      163.29     46.94 o 
  -3   4  13       89.19      103.11     10.44 o 
  -2   4  13      508.94      497.81     15.94 o 
  -1   4  13      243.76      233.21      6.71 o 
   0   4  13      150.58      145.36      4.84 o 
   1   4  13      211.12      195.89      7.39 o 
   2   4  13      450.34      435.84     14.34 o 
   3   4  13       87.24       89.33     13.37 o 
   4   4  13      140.31      157.91     48.71 o 
  -4   5  13       43.34       54.81     23.83 o 
  -3   5  13      268.02      266.45     15.05 o 
  -2   5  13      253.70      245.67     10.78 o 
  -1   5  13     1292.33     1212.45     36.20 o 
   0   5  13      544.54      505.37     12.78 o 
   1   5  13     1309.39     1246.57     32.31 o 
   2   5  13      263.89      241.95     10.22 o 
   3   5  13      273.49      269.77     29.39 o 
   4   5  13       47.31       66.38     24.64 o 
  -3   6  13      182.01      183.66      9.84 o 
  -2   6  13      193.19      195.70      9.38 o 
  -1   6  13       26.88       26.15      3.57 o 
   0   6  13       26.47       25.28      3.64 o 
   1   6  13       18.52       17.79      3.69 o 
   2   6  13      184.83      182.02      9.10 o 
   3   6  13      168.14      168.96     13.38 o 
  -3   7  13      244.86      250.25     11.87 o 
  -2   7  13      199.83      196.57      9.68 o 
  -1   7  13      307.49      302.24     12.11 o 
   0   7  13      660.07      617.87     19.03 o 
   1   7  13      297.98      293.41     10.52 o 
   2   7  13      186.61      170.54      9.23 o 
   3   7  13      242.79      237.46     11.41 o 
  -3   8  13       80.47       79.69      7.96 o 
  -2   8  13       66.35       69.49      7.06 o 
  -1   8  13       57.75       57.19      5.80 o 
   0   8  13      117.47      125.83      7.07 o 
   1   8  13       53.75       49.76      5.60 o 
   2   8  13       72.37       67.84      6.37 o 
   3   8  13       74.21       63.52      8.52 o 
  -2   9  13      107.85      100.49      8.26 o 
  -1   9  13       44.72       47.90      6.24 o 
   0   9  13      404.30      384.92     15.38 o 
   1   9  13       32.68       31.62      5.84 o 
   2   9  13      108.39       96.34      8.12 o 
  -1  10  13        6.49        0.76      6.11 o 
   0  10  13      104.54      109.25      8.63 o 
   1  10  13        3.32       -3.90      7.05 o 
   0  11  13       98.08       88.86      9.16 o 
   0   0  14     4080.39     4348.69    132.07 o 
   1   0  14        0.75        0.99      2.22 o 
   2   0  14      752.50      876.50     29.60 o 
   3   0  14       11.79       22.84      7.73 o 
   4   0  14        2.28       25.84      9.22 o 
  -4   1  14       44.58       53.93      9.88 o 
  -3   1  14      681.82      665.49     35.31 o 
  -2   1  14      245.59      275.91     11.70 o 
  -1   1  14      715.71      742.96     21.72 o 
   0   1  14      189.60      197.74      6.04 o 
   1   1  14      674.86      728.37     18.84 o 
   2   1  14      273.06      306.15     16.62 o 
   3   1  14      685.57      713.32     29.47 o 
   4   1  14       48.75       71.62     15.06 o 
  -4   2  14        5.81       14.74     11.27 o 
  -3   2  14       12.32       10.87      6.28 o 
  -2   2  14     1082.96     1109.57     51.23 o 
  -1   2  14      146.34      137.93      8.15 o 
   0   2  14     2645.95     2400.82     66.49 o 
   1   2  14      216.95      184.01      8.82 o 
   2   2  14     1002.85      997.80     44.60 o 
   3   2  14        8.09        8.16      5.66 o 
   4   2  14        6.10        9.34     21.98 o 
  -4   3  14       86.77      101.03     34.06 o 
  -3   3  14      362.79      360.87     28.15 o 
  -2   3  14      489.38      473.66     19.71 o 
  -1   3  14      582.41      533.21     15.33 o 
   0   3  14      178.62      163.93      6.53 o 
   1   3  14      523.08      474.88     13.05 o 
   2   3  14      549.20      492.28     85.03 o 
   3   3  14      386.52      364.29     76.25 o 
   4   3  14       79.95      111.24     45.82 o 
  -4   4  14        8.37       12.42     18.60 o 
  -3   4  14       42.74       42.48      4.27 o 
  -2   4  14      583.10      517.41     20.53 o 
  -1   4  14      595.12      568.79     15.29 o 
   0   4  14     1606.11     1502.75     34.19 o 
   1   4  14      667.03      620.15     16.90 o 
   2   4  14      564.19      497.46     19.90 o 
   3   4  14       42.15       42.99     14.98 o 
   4   4  14       11.33       16.85     23.91 o 
  -4   5  14       37.40       51.84     28.75 o 
  -3   5  14      203.49      196.50     14.45 o 
  -2   5  14      577.04      543.15     21.91 o 
  -1   5  14       97.72       95.83      5.48 o 
   0   5  14       31.43       30.04      3.06 o 
   1   5  14      104.71      103.68      5.77 o 
   2   5  14      561.45      509.92     18.77 o 
   3   5  14      222.84      210.16     24.16 o 
   4   5  14       41.98       57.94     28.18 o 
  -3   6  14       68.49       62.72      6.93 o 
  -2   6  14       52.60       46.89      5.32 o 
  -1   6  14     1049.52     1033.06     33.07 o 
   0   6  14     1031.62      934.51     27.92 o 
   1   6  14      918.47      888.85     28.19 o 
   2   6  14       62.42       50.34      5.11 o 
   3   6  14       81.03       83.22     12.96 o 
  -3   7  14       73.92       63.63      7.32 o 
  -2   7  14      323.00      313.30     13.30 o 
  -1   7  14       53.06       47.86      5.45 o 
   0   7  14       36.46       29.33      4.22 o 
   1   7  14       70.89       60.44      7.37 o 
   2   7  14      297.19      280.52     12.44 o 
   3   7  14       75.66       64.38     10.19 o 
  -3   8  14       16.09        5.04      6.21 o 
  -2   8  14       22.74       18.35      5.93 o 
  -1   8  14      574.68      566.33     19.54 o 
   0   8  14       75.61       57.08      5.75 o 
   1   8  14      504.18      477.94     19.09 o 
   2   8  14       20.52       16.38      5.59 o 
   3   8  14       21.33       23.26      9.78 o 
  -2   9  14      119.40      123.90      9.44 o 
  -1   9  14       14.76        3.86      5.41 o 
   0   9  14       69.80       59.79      6.29 o 
   1   9  14       14.48        6.88      5.45 o 
   2   9  14      149.64      150.89      9.47 o 
  -1  10  14      148.16      139.55      9.84 o 
   0  10  14       42.09       45.33      7.85 o 
   1  10  14      172.47      159.77     11.22 o 
   1   0  15     1599.26     1739.59     37.83 o 
   2   0  15      204.81      226.84     11.48 o 
   3   0  15      110.70       78.90     12.72 o 
   4   0  15       15.90       31.86      9.68 o 
  -4   1  15      410.86      460.05     51.69 o 
  -3   1  15       52.92       49.91     13.09 o 
  -2   1  15      362.94      426.36     14.74 o 
  -1   1  15      164.35      176.64      6.28 o 
   0   1  15      263.93      287.64      7.56 o 
   1   1  15      192.25      204.21      6.04 o 
   2   1  15      278.99      333.66     16.38 o 
   3   1  15       52.48       48.08      5.35 o 
   4   1  15      443.14      488.77     37.28 o 
  -4   2  15       28.40       55.24     19.97 o 
  -3   2  15      195.04      196.06     16.90 o 
  -2   2  15      199.18      221.59      7.72 o 
  -1   2  15     1206.97     1174.62     33.99 o 
   0   2  15      173.11      164.62      5.68 o 
   1   2  15     1253.02     1199.44     43.24 o 
   2   2  15      198.99      214.25     15.16 o 
   3   2  15      246.68      231.55     15.06 o 
   4   2  15       31.08       49.57     17.71 o 
  -4   3  15      267.18      274.12     75.20 o 
  -3   3  15      136.61      145.92     11.76 o 
  -2   3  15      309.79      320.43     15.59 o 
  -1   3  15       64.33       60.20      4.01 o 
   0   3  15       40.24       31.08      3.27 o 
   1   3  15       94.78       83.83      4.75 o 
   2   3  15      258.98      253.98     16.96 o 
   3   3  15      145.88      146.42     16.58 o 
   4   3  15      293.06      318.08     82.21 o 
  -4   4  15       24.63       31.11     17.47 o 
  -3   4  15      165.46      164.07     20.04 o 
  -2   4  15      169.14      157.05     10.79 o 
  -1   4  15      568.14      520.63     15.25 o 
   0   4  15      570.77      513.02     13.65 o 
   1   4  15      569.00      526.40     15.29 o 
   2   4  15      169.70      157.97     10.67 o 
   3   4  15      184.68      164.03     41.79 o 
   4   4  15       23.30       37.71     18.28 o 
  -3   5  15      140.84      164.18     18.78 o 
  -2   5  15      123.80      124.38     10.87 o 
  -1   5  15       25.29       22.23      4.07 o 
   0   5  15      582.25      566.61     16.44 o 
   1   5  15       41.19       35.19      3.91 o 
   2   5  15      134.66      120.61      7.75 o 
   3   5  15      151.28      172.59     40.10 o 
  -3   6  15       40.08       37.33     10.13 o 
  -2   6  15      197.04      193.07     12.53 o 
  -1   6  15      191.76      173.41      8.71 o 
   0   6  15      538.31      514.55     16.23 o 
   1   6  15      173.12      159.54      8.41 o 
   2   6  15      216.19      190.52     10.97 o 
   3   6  15       36.10       32.56     12.96 o 
  -3   7  15      144.84      152.35     11.12 o 
  -2   7  15       64.00       67.30      6.59 o 
  -1   7  15        2.46       -0.30      4.73 o 
   0   7  15      321.02      318.98     12.82 o 
   1   7  15        7.11        4.04      4.89 o 
   2   7  15       58.01       54.25      5.68 o 
   3   7  15      141.84      148.22     26.89 o 
  -2   8  15      181.99      170.27     10.46 o 
  -1   8  15       35.51       32.64      5.80 o 
   0   8  15      258.05      269.18     11.79 o 
   1   8  15       41.13       33.79      5.73 o 
   2   8  15      188.60      163.50      9.65 o 
  -2   9  15        2.24       -6.32      6.32 o 
  -1   9  15       43.18       43.39      6.50 o 
   0   9  15       30.92       29.35      7.81 o 
   1   9  15       31.83       27.51      7.11 o 
   2   9  15        4.21       -2.99      6.05 o 
  -1  10  15       15.41        7.57      6.88 o 
   0  10  15      136.79      136.96     15.78 o 
   1  10  15       19.95       26.06      7.42 o 
   0   0  16     1635.69     1799.57     55.36 o 
   1   0  16      352.90      411.19     10.64 o 
   2   0  16      363.71      392.39     15.03 o 
   3   0  16      447.78      508.66     27.96 o 
   4   0  16       73.84       96.11     11.15 o 
  -4   1  16       15.21       34.86     10.23 o 
  -3   1  16      109.55       73.99     10.63 o 
  -2   1  16      437.71      466.54     17.45 o 
  -1   1  16      174.21      187.03      6.17 o 
   0   1  16      817.49      908.04     20.26 o 
   1   1  16      176.42      185.59      7.04 o 
   2   1  16      479.82      485.69     17.46 o 
   3   1  16      102.13      112.44     20.11 o 
   4   1  16       12.58       35.17     10.95 o 
  -4   2  16       69.29      104.81     22.46 o 
  -3   2  16      420.40      445.70     29.36 o 
  -2   2  16      294.32      302.63     16.74 o 
  -1   2  16      215.46      218.67     10.64 o 
   0   2  16     1501.66     1459.99     33.22 o 
   1   2  16      272.12      255.37     20.50 o 
   2   2  16      275.25      261.98     22.78 o 
   3   2  16      401.41      439.02     16.99 o 
   4   2  16       57.69       77.34     11.68 o 
  -4   3  16       19.83       48.25     17.71 o 
  -3   3  16      158.36      162.63     13.34 o 
  -2   3  16      202.19      195.41     11.10 o 
  -1   3  16      351.43      343.39     17.43 o 
   0   3  16      410.78      347.58     15.08 o 
   1   3  16      304.67      295.84     10.73 o 
   2   3  16      239.82      226.26     11.77 o 
   3   3  16      151.05      153.19     11.97 o 
   4   3  16       14.62       30.08     11.27 o 
  -3   4  16      144.18      158.87     20.51 o 
  -2   4  16      354.44      330.81     13.48 o 
  -1   4  16      209.38      179.13      8.45 o 
   0   4  16      737.03      629.77     18.08 o 
   1   4  16      235.10      203.09      7.34 o 
   2   4  16      361.31      314.84     14.97 o 
   3   4  16      119.33      120.90     37.12 o 
  -3   5  16       64.32       66.14     11.23 o 
  -2   5  16       77.92       72.23      7.99 o 
  -1   5  16      288.89      273.79     11.12 o 
   0   5  16      189.55      167.94      6.92 o 
   1   5  16      337.93      316.38     11.18 o 
   2   5  16       53.61       43.60      5.44 o 
   3   5  16       56.92       58.20     22.46 o 
  -3   6  16        3.39       -4.61      5.42 o 
  -2   6  16      431.05      404.81     23.96 o 
  -1   6  16      264.05      240.81     15.02 o 
   0   6  16      148.70      137.39      7.88 o 
   1   6  16      209.12      183.02      9.50 o 
   2   6  16      424.23      378.71     15.63 o 
   3   6  16        6.34        0.97     22.06 o 
  -3   7  16       39.42       38.00      8.62 o 
  -2   7  16       80.58       83.35      7.30 o 
  -1   7  16      228.39      222.92     11.76 o 
   0   7  16       35.41       34.23      5.31 o 
   1   7  16      311.33      277.22     11.42 o 
   2   7  16       59.48       51.83      6.23 o 
   3   7  16       32.14       31.03     17.31 o 
  -2   8  16      204.20      196.07     10.84 o 
  -1   8  16       92.83       83.60      7.39 o 
   0   8  16       49.12       42.83      7.04 o 
   1   8  16       82.06       70.32      7.77 o 
   2   8  16      180.65      164.71     10.19 o 
  -1   9  16      140.35      142.46      9.54 o 
   0   9  16        0.92       -0.89      7.04 o 
   1   9  16      128.44      128.20     13.85 o 
   1   0  17       23.17       25.31      3.77 o 
   2   0  17      620.57      704.85     24.53 o 
   3   0  17       81.11       51.15     10.95 o 
   4   0  17      185.76      272.86     17.93 o 
  -4   1  17        6.20       27.93      9.56 o 
  -3   1  17      164.14      161.20     28.01 o 
  -2   1  17       67.76       65.88     10.75 o 
  -1   1  17     1895.44     2074.08     56.71 o 
   0   1  17       31.69       37.55      3.46 o 
   1   1  17     1798.27     1888.78     56.03 o 
   2   1  17       72.78       78.85     14.51 o 
   3   1  17      155.32      140.79     25.04 o 
   4   1  17        5.24       28.18      9.52 o 
  -3   2  17      212.03      226.28     33.86 o 
  -2   2  17      496.23      538.48     24.22 o 
  -1   2  17       31.64       34.46      4.03 o 
   0   2  17      536.35      550.92     16.10 o 
   1   2  17       35.50       30.29      5.12 o 
   2   2  17      537.94      520.92     90.18 o 
   3   2  17      211.68      237.64     21.42 o 
  -3   3  17      162.75      178.63     13.37 o 
  -2   3  17      174.40      186.70     11.94 o 
  -1   3  17     1192.72     1084.90     45.03 o 
   0   3  17      274.83      235.82      8.54 o 
   1   3  17     1091.46      970.04     36.14 o 
   2   3  17      179.89      179.34     13.26 o 
   3   3  17      148.55      147.49     13.40 o 
  -3   4  17      195.16      197.74     14.01 o 
  -2   4  17      253.65      242.20     10.18 o 
  -1   4  17       66.47       62.45      5.25 o 
   0   4  17       82.20       75.37      6.75 o 
   1   4  17       72.33       59.87      5.03 o 
   2   4  17      257.91      244.99     13.15 o 
   3   4  17      177.91      181.25     30.44 o 
  -3   5  17      120.17      137.21     15.20 o 
  -2   5  17      175.34      160.66     11.86 o 
  -1   5  17      489.24      431.13     16.81 o 
   0   5  17      514.54      487.51     16.42 o 
   1   5  17      506.77      421.69     14.65 o 
   2   5  17      165.52      128.72     12.44 o 
   3   5  17      118.53      109.04     30.84 o 
  -3   6  17      120.05      118.29     15.96 o 
  -2   6  17       80.64       75.84      8.96 o 
  -1   6  17      212.88      198.28     12.59 o 
   0   6  17        1.51        2.23      4.72 o 
   1   6  17      220.44      197.01      9.64 o 
   2   6  17       97.62       82.00      6.64 o 
   3   6  17      122.96      117.15     31.89 o 
  -2   7  17      131.15      122.55      8.62 o 
  -1   7  17      177.91      160.12      9.32 o 
   0   7  17      430.63      408.51     19.24 o 
   1   7  17      194.92      160.67     10.50 o 
   2   7  17      114.44       86.06      7.40 o 
  -2   8  17       25.12       11.45      6.57 o 
  -1   8  17      102.50       98.81      7.84 o 
   0   8  17       51.41       51.59      7.62 o 
   1   8  17      108.41      100.36      9.93 o 
   2   8  17       32.18       12.80      6.05 o 
  -1   9  17       30.78       17.77      6.72 o 
   0   9  17      280.23      251.90     14.75 o 
   1   9  17       29.52       21.42      7.42 o 
   0   0  18      637.31      750.00     28.25 o 
   1   0  18        1.27        6.02      3.80 o 
   2   0  18      210.97      254.80     11.65 o 
   3   0  18      240.68      271.17     20.71 o 
  -3   1  18      260.82      277.76     35.71 o 
  -2   1  18      287.65      317.81     13.26 o 
  -1   1  18        7.61       19.28      4.33 o 
   0   1  18      549.11      603.32     16.49 o 
   1   1  18        1.44        5.78      4.38 o 
   2   1  18      306.58      332.56     13.41 o 
   3   1  18      258.80      277.54     33.84 o 
  -3   2  18      157.37      202.71     15.36 o 
  -2   2  18      149.77      167.32     14.09 o 
  -1   2  18       57.85       58.56      7.04 o 
   0   2  18      667.56      710.76     19.02 o 
   1   2  18       44.73       47.68      7.72 o 
   2   2  18      134.89      118.53     17.46 o 
   3   2  18      171.11      202.39     18.57 o 
  -3   3  18      168.75      194.48     12.22 o 
  -2   3  18      411.76      415.80     24.93 o 
  -1   3  18       72.88       75.67      9.51 o 
   0   3  18      218.30      215.52      8.04 o 
   1   3  18       56.76       53.14      8.51 o 
   2   3  18      393.36      382.00     28.35 o 
   3   3  18      166.61      173.42     14.16 o 
  -3   4  18       66.43       80.05     12.38 o 
  -2   4  18       55.02       63.98      8.58 o 
  -1   4  18      216.61      195.54     11.56 o 
   0   4  18      252.07      228.86     14.67 o 
   1   4  18      206.48      186.76      8.64 o 
   2   4  18       61.04       58.05      9.05 o 
   3   4  18       71.62       83.27     12.32 o 
  -3   5  18       70.37       84.80     10.64 o 
  -2   5  18       76.93       74.39      6.99 o 
  -1   5  18      207.50      188.77     11.23 o 
   0   5  18      444.64      374.12     16.22 o 
   1   5  18      207.67      183.87      8.67 o 
   2   5  18       74.87       58.56      6.51 o 
   3   5  18       69.51       80.45     12.00 o 
  -2   6  18       27.35       23.24      6.01 o 
  -1   6  18      255.43      240.88     17.28 o 
   0   6  18       10.87        9.31      6.14 o 
   1   6  18      242.14      226.57     12.61 o 
   2   6  18       49.27       32.40      5.14 o 
  -2   7  18       23.25       18.69      7.10 o 
  -1   7  18      213.11      191.84     10.25 o 
   0   7  18      286.71      242.11     13.66 o 
   1   7  18      213.05      188.37     11.87 o 
   2   7  18       55.15       43.45      5.85 o 
  -1   8  18      103.91       98.54     10.00 o 
   0   8  18        1.43        0.53      7.00 o 
   1   8  18      111.49      106.78      9.94 o 
   1   0  19      548.68      605.78     18.54 o 
   2   0  19        9.10       14.95      7.62 o 
   3   0  19       41.86       31.50     13.01 o 
  -3   1  19       43.69       72.63     10.71 o 
  -2   1  19      493.91      576.72     21.21 o 
  -1   1  19      228.85      248.26      9.57 o 
   0   1  19        8.51       13.09      4.37 o 
   1   1  19      258.01      261.28      9.35 o 
   2   1  19      529.67      613.07     21.46 o 
   3   1  19       35.43       59.88      9.88 o 
  -3   2  19       18.86       27.01     12.39 o 
  -2   2  19       72.33       80.34     10.81 o 
  -1   2  19      524.33      567.86     18.30 o 
   0   2  19       14.28       27.18      5.45 o 
   1   2  19      645.40      626.89     20.67 o 
   2   2  19       73.93       57.10      9.74 o 
   3   2  19       19.69       27.73      6.93 o 
  -3   3  19       61.75       97.24     18.28 o 
  -2   3  19      245.42      274.22     23.32 o 
  -1   3  19      259.99      261.70     10.51 o 
   0   3  19       14.12       11.81      5.71 o 
   1   3  19      276.24      246.87     18.60 o 
   2   3  19      278.22      263.40     64.66 o 
   3   3  19       70.64       97.40      9.37 o 
  -3   4  19        2.95       12.47      9.02 o 
  -2   4  19      122.76      128.04     19.06 o 
  -1   4  19      316.96      305.58     22.04 o 
   0   4  19      183.46      174.75     17.38 o 
   1   4  19      321.67      288.52     18.62 o 
   2   4  19      114.36       87.91     26.65 o 
   3   4  19        3.78       16.00      9.16 o 
  -2   5  19       56.00       64.31      6.54 o 
  -1   5  19      116.04      105.95     10.41 o 
   0   5  19        0.03       -1.71      5.53 o 
   1   5  19      102.35       79.99      9.57 o 
   2   5  19       45.44       38.24      6.66 o 
  -2   6  19      101.16      105.12     10.16 o 
  -1   6  19       89.79       81.41     10.31 o 
   0   6  19      433.45      403.65     19.52 o 
   1   6  19       66.93       55.11      7.19 o 
   2   6  19      109.67       86.81      7.04 o 
  -2   7  19       12.82        4.51     12.88 o 
  -1   7  19      108.32      111.64     10.57 o 
   0   7  19        8.97        5.87      6.66 o 
   1   7  19      120.43      111.45      9.78 o 
   2   7  19        4.68       13.21     12.72 o 
  -1   8  19        0.29       -3.97      7.64 o 
   0   8  19      340.12      319.91     18.60 o 
   1   8  19        0.18       -2.53      7.15 o 
   0   0  20      471.57      567.86     28.52 o 
   1   0  20      136.49      170.59      7.86 o 
   2   0  20      891.56      958.76     32.72 o 
   3   0  20       99.44      154.71     13.65 o 
  -3   1  20      203.56      256.53     22.32 o 
  -2   1  20        3.92        5.21      8.25 o 
  -1   1  20      104.92      135.32      7.04 o 
   0   1  20      222.96      239.20     10.62 o 
   1   1  20       98.84      124.65      9.18 o 
   2   1  20        0.96       -6.49      8.11 o 
   3   1  20      206.62      264.20     21.42 o 
  -3   2  20       41.15       58.45     14.23 o 
  -2   2  20      492.69      509.75     15.66 o 
  -1   2  20      259.83      292.42     10.46 o 
   0   2  20      734.17      760.75     26.12 o 
   1   2  20      255.25      273.30     10.34 o 
   2   2  20      474.02      474.30     21.93 o 
   3   2  20       51.08       71.99     11.84 o 
  -3   3  20      118.09      154.56     14.11 o 
  -2   3  20       22.69       33.14      7.44 o 
  -1   3  20      138.13      159.07      7.57 o 
   0   3  20      135.13      131.34      8.91 o 
   1   3  20      136.05      140.10     11.73 o 
   2   3  20       18.61       21.80     14.71 o 
   3   3  20      123.53      177.36     12.39 o 
  -2   4  20      234.59      248.38     28.60 o 
  -1   4  20      129.27      143.18      8.94 o 
   0   4  20      599.69      521.95     31.00 o 
   1   4  20      129.70      121.36      9.58 o 
   2   4  20      249.17      219.47     69.33 o 
  -2   5  20       81.59      111.59      7.97 o 
  -1   5  20       91.61       72.06     24.88 o 
   0   5  20       25.48       13.02     10.82 o 
   1   5  20       98.55       76.82     27.46 o 
   2   5  20       77.94       75.20     14.49 o 
  -2   6  20      195.99      210.42     11.22 o 
  -1   6  20       66.51       60.75      8.02 o 
   0   6  20      134.16      120.70     10.47 o 
   1   6  20      110.61      102.05      9.36 o 
   2   6  20      193.50      192.92     19.97 o 
  -1   7  20       64.48       68.69      8.43 o 
   0   7  20       14.37       14.09      7.45 o 
   1   7  20       64.27       61.27      7.97 o 
   1   0  21      169.79      179.99      9.04 o 
   2   0  21       83.75      102.36     12.09 o 
   3   0  21        8.69       37.24      9.32 o 
  -2   1  21        0.27        2.17      8.48 o 
  -1   1  21      598.23      671.03     23.08 o 
   0   1  21      124.62      143.73      8.56 o 
   1   1  21      599.39      642.98     22.85 o 
   2   1  21        2.27       -1.82      6.32 o 
  -2   2  21      124.53      179.92     10.34 o 
  -1   2  21      125.51      131.35      8.07 o 
   0   2  21        3.54        7.52      4.68 o 
   1   2  21      105.34      110.61      8.11 o 
   2   2  21       84.43      165.71     19.00 o 
  -2   3  21       34.59       53.30     13.13 o 
  -1   3  21      280.53      291.44     12.41 o 
   0   3  21      332.31      334.47     13.29 o 
   1   3  21      308.18      293.05     11.83 o 
   2   3  21       45.63       43.13     10.75 o 
  -2   4  21       91.68      118.00     16.81 o 
  -1   4  21       75.81       94.06      8.24 o 
   0   4  21        8.89        8.88      7.78 o 
   1   4  21       79.18       80.06      8.50 o 
   2   4  21       91.76       82.45     37.60 o 
  -2   5  21      107.38      148.25      9.86 o 
  -1   5  21       85.94       87.43      9.62 o 
   0   5  21      149.52      111.59     36.96 o 
   1   5  21      110.15       99.93      9.63 o 
   2   5  21      110.55      127.54     18.68 o 
  -1   6  21       59.31       56.98      8.25 o 
   0   6  21       56.93       59.72      8.14 o 
   1   6  21       53.18       42.06      7.34 o 
   0   7  21      115.50      117.47     11.05 o 
   0   0  22       27.08       35.51     11.03 o 
   1   0  22       93.30      127.49      8.30 o 
   2   0  22        0.12       -3.32      9.09 o 
  -2   1  22       49.01       43.45     13.54 o 
  -1   1  22       79.28       85.45     13.20 o 
   0   1  22      660.82      717.32     24.97 o 
   1   1  22       64.63       71.92      7.11 o 
   2   1  22       63.19       56.69     11.24 o 
  -2   2  22       36.44       16.17      8.85 o 
  -1   2  22       91.75      103.67     12.16 o 
   0   2  22        1.26        1.61      5.01 o 
   1   2  22      106.85      110.32     10.66 o 
   2   2  22       39.29       32.56     10.36 o 
  -2   3  22       84.64      102.90     38.65 o 
  -1   3  22       46.32       60.58      6.41 o 
   0   3  22      352.31      377.58     14.79 o 
   1   3  22       50.93       52.84      5.45 o 
   2   3  22       99.90      115.46     12.95 o 
  -2   4  22       47.56       91.51     17.55 o 
  -1   4  22       67.61       85.36      8.04 o 
   0   4  22       29.74       22.70      9.68 o 
   1   4  22       75.58       83.89      8.58 o 
   2   4  22       50.04       62.64     13.21 o 
  -1   5  22      188.54      217.07     13.78 o 
   0   5  22       85.93       77.10     17.96 o 
   1   5  22      181.03      190.47     12.96 o 
   0   6  22       25.04       27.38      7.68 o 
   1   0  23      103.82      118.68     10.65 o 
   2   0  23       89.25       60.07     14.65 o 
  -2   1  23      125.93       92.11     16.26 o 
  -1   1  23      167.02      193.73      9.94 o 
   0   1  23        1.29        9.85      5.24 o 
   1   1  23      167.25      174.54      9.46 o 
   2   1  23      144.55      165.66     14.16 o 
  -2   2  23       31.29       55.72     12.72 o 
  -1   2  23      132.03      152.35      9.79 o 
   0   2  23       27.78       34.39      7.04 o 
   1   2  23      102.09      116.06      8.74 o 
   2   2  23       38.31       55.40     12.24 o 
  -1   3  23      221.62      232.76     21.39 o 
   0   3  23       11.32       18.72      7.69 o 
   1   3  23      221.17      212.36     11.32 o 
  -1   4  23       65.94       72.47      8.16 o 
   0   4  23      212.69      230.91     13.55 o 
   1   4  23       58.85       61.23      7.39 o 
   0   5  23        7.28       15.14      7.40 o 
   0   0  24      708.24      828.38     50.73 o 
   1   0  24        8.18       17.05      6.19 o 
  -1   1  24       47.53       79.86     12.96 o 
   0   1  24       24.86       34.74      7.22 o 
   1   1  24       44.54       66.59      8.21 o 
  -1   2  24       54.54       76.31      9.26 o 
   0   2  24      410.85      446.11     21.01 o 
   1   2  24       64.66       93.67      9.39 o 
   0   3  24       13.57       19.50      7.16 o 
   0   1  25        0.69       12.69      6.77 o 
                                                 
